# Supplementary material for: Dynamic patterns of functional connectivity in the human brain underlie individual memory formation
Source: Nat Commun. 2024 Oct 17;15:8969. doi: 10.1038/s41467-024-52744-1 (PMC11487248; doi:10.1038/s41467-024-52744-1)
Supplement: Supplementary file 4 — Source Data [file 41467_2024_52744_MOESM4_ESM.xlsx]

## Sheet: Fig 1b, S11
Figure 1b, S11
	chan Name	x	y	z	participant
	'G1-G2'	-38.89	41.77	-67.0378	NIH026
	'G1-G9'	-36.61	48.76	-65.9041	NIH026
	'G2-G3'	-45.29	36.245	-63.976	NIH026
	'G2-G10'	-44.28	43.3	-63.8877	NIH026
	'G3-G4'	-51.01	30.67	-58.9409	NIH026
	'G3-G11'	-49.665	37.555	-57.936	NIH026
	'G4-G5'	-57.74	24.975	-54.186	NIH026
	'G4-G12'	-55.615	31.645	-53.4843	NIH026
	'G5-G6'	-62.24	17.81	-48.4281	NIH026
	'G5-G13'	-60.84	24.84	-47.9612	NIH026
	'G6-G7'	-63.62	10	-42.8076	NIH026
	'G6-G14'	-63.96	16.955	-41.5249	NIH026
	'G7-G8'	-63.36	2.135	-37.0066	NIH026
	'G7-G15'	-63.97	9.365	-36.7022	NIH026
	'G8-G16'	-63.605	1.46	-29.9542	NIH026
	'G9-G10'	-42	50.29	-62.7541	NIH026
	'G10-G11'	-48.655	44.61	-57.8478	NIH026
	'G10-G18'	-46.61	50.73	-57.4228	NIH026
	'G11-G12'	-54.27	38.53	-52.4794	NIH026
	'G11-G19'	-51.96	45.36	-52.0437	NIH026
	'G12-G13'	-58.715	31.51	-47.2594	NIH026
	'G12-G20'	-57.025	38.5	-46.6877	NIH026
	'G13-G14'	-62.56	23.985	-41.0579	NIH026
	'G13-G21'	-60.395	31.26	-40.4922	NIH026
	'G14-G15'	-64.31	16.32	-35.4195	NIH026
	'G14-G22'	-63.345	23.08	-34.538	NIH026
	'G15-G16'	-64.215	8.69	-29.6498	NIH026
	'G15-G23'	-63.89	15.89	-29.2751	NIH026
	'G16-G24'	-63.68	7.455	-22.5851	NIH026
	'G18-G19'	-49.915	51.48	-51.6187	NIH026
	'G18-G26'	-46.6	57.14	-50.0085	NIH026
	'G19-G20'	-54.715	45.33	-46.252	NIH026
	'G19-G27'	-50.465	51.04	-44.8363	NIH026
	'G20-G21'	-58.705	38.25	-39.9204	NIH026
	'G20-G28'	-55.525	44.675	-38.2641	NIH026
	'G21-G22'	-61.18	30.355	-33.9722	NIH026
	'G22-G23'	-62.925	22.65	-28.3936	NIH026
	'G22-G30'	-61.65	28.875	-27.3362	NIH026
	'G23-G24'	-63.355	14.655	-22.2105	NIH026
	'G23-G31'	-62.4	21.285	-21.7141	NIH026
	'G24-G32'	-62.48	12.84	-15.526	NIH026
	'G26-G27'	-47.15	56.7	-43.2261	NIH026
	'G27-G28'	-51.275	50.385	-36.8484	NIH026
	'G30-G31'	-61.125	27.51	-20.6566	NIH026
	'G31-G32'	-61.525	19.47	-15.0296	NIH026
	'TT2-TT3'	-13.165	40.12	-55.3285	NIH026
	'TT4-TT5'	-21.975	52.285	-63.831	NIH026
	'TT5-TT6'	-30.47	53.915	-65.2314	NIH026
	'AST1-AST2'	-20.495	31.61	-59.2727	NIH026
	'AST2-AST3'	-29.745	31.69	-63.7791	NIH026
	'AST3-AST4'	-37.44	34.52	-66.4738	NIH026
	'MST2-MST3'	-35.3	20.48	-53.937	NIH026
	'MST3-MST4'	-43.595	23.995	-57.6366	NIH026
	'PST1-PST2'	-34.395	12.63	-50.0585	NIH026
	'PST2-PST3'	-43.365	15.06	-51.9038	NIH026
	'PST3-PST4'	-51.91	16.98	-54.4369	NIH026
	'PPST1-PPST2'	-50.855	-21.37	-44.919	NIH026
	'PPST2-PPST3'	-57.02	-14.435	-43.1611	NIH026
	'PPST3-PPST4'	-60.235	-5.655	-43.7287	NIH026
	'ITO4-ITO5'	-56.575	-20.545	-21.6268	NIH026
	'F2-F3'	-17.99	99.58	-12.5881	NIH026
	'F3-F4'	-26.145	95.105	-9.85415	NIH026
	'F4-F5'	-33.025	88.645	-8.5181	NIH026
	'F5-F6'	-39.485	80.67	-8.68969	NIH026
	'F6-F7'	-45.26	72.29	-8.28927	NIH026
	'F7-F8'	-50.755	63.75	-8.25361	NIH026
	'OF1-OF2'	-10.155	78.145	-45.6217	NIH026
	'RFT3-RFT4'	63.55	41.77	-4.3898	NIH028
	'RFT4-RFT5'	64.945	32.92	-8.0007	NIH028
	'RFT5-RFT6'	67.71	25.295	-13.3261	NIH028
	'RALT1-RALT2'	41.115	52.375	-37.0032	NIH028
	'RALT2-RALT3'	50.16	48.58	-36.7089	NIH028
	'RALT3-RALT4'	57.37	42.535	-34.7593	NIH028
	'RALT4-RALT5'	62.22	34.11	-33.2171	NIH028
	'RALT5-RALT6'	64.995	24.625	-31.391	NIH028
	'RAST1-RAST2'	45.235	28.99	-47.6348	NIH028
	'RAST2-RAST3'	53.6	25.015	-44.4381	NIH028
	'RAST3-RAST4'	60.145	20.7	-38.7253	NIH028
	'RPST1-RPST2'	55.62	-18.49	-28.8375	NIH028
	'RPST2-RPST3'	58.95	-9.705	-32.9621	NIH028
	'RPST3-RPST4'	62.31	-0.94	-34.3814	NIH028
	'RPLT2-RPLT3'	63.68	-31.25	-19.2006	NIH028
	'RPLT3-RPLT4'	66.44	-22.515	-23.1942	NIH028
	'RPLT5-RPLT6'	67.66	-3.68	-28.0514	NIH028
	'LFT3-LFT4'	-44.33	42.845	7.10493	NIH028
	'LFT4-LFT5'	-45.325	36.24	-0.270466	NIH028
	'LALT1-LALT2'	-25.855	54.605	-28.1374	NIH028
	'LALT2-LALT3'	-34.205	49.945	-26.9755	NIH028
	'LALT3-LALT4'	-41.02	42.445	-25.7419	NIH028
	'LAST1-LAST2'	-25.1	43.31	-43.2288	NIH028
	'LAST2-LAST3'	-32.73	37.95	-45.1569	NIH028
	'LAST3-LAST4'	-39.705	32.1	-42.7308	NIH028
	'LPST1-LPST2'	-37.255	-14.135	-31.3609	NIH028
	'LPST2-LPST3'	-44.445	-7.375	-33.6864	NIH028
	'LPST3-LPST4'	-49.435	0.605	-33.7105	NIH028
	'LPLT2-LPLT3'	-39.24	-24.895	-27.6593	NIH028
	'LPLT3-LPLT4'	-46.415	-18.385	-28.8191	NIH028
	'LPLT4-LPLT5'	-50.73	-10.155	-28.0193	NIH028
	'LPLT5-LPLT6'	-52.63	-1.105	-26.6298	NIH028
	'LPT1-LPT2'	-47.475	-31.98	6.37505	NIH028
	'LPT2-LPT3'	-52.18	-23.94	1.71067	NIH028
	'LPT3-LPT4'	-54.825	-16.15	-3.20316	NIH028
	'LPT4-LPT5'	-55.27	-8.595	-9.41393	NIH028
	'LPT5-LPT6'	-54.8	-0.535	-16.3202	NIH028
	'G1-G2'	-33.1	56.535	-13.953	NIH029
	'G1-G9'	-27.615	59.815	-12.0324	NIH029
	'G2-G3'	-40.135	50.685	-10.8968	NIH029
	'G2-G10'	-36	55.215	-8.57695	NIH029
	'G3-G4'	-45.14	42.635	-8.60949	NIH029
	'G3-G11'	-41.92	47.83	-5.51538	NIH029
	'G4-G5'	-48.875	33.575	-5.53112	NIH029
	'G5-G6'	-51.97	24.515	-1.78783	NIH029
	'G5-G13'	-49.045	29.9	0.746363	NIH029
	'G6-G7'	-54.18	15.245	0.587428	NIH029
	'G6-G14'	-52.39	21.425	3.84606	NIH029
	'G7-G8'	-52.785	6.23	4.22425	NIH029
	'G7-G15'	-55.86	13.295	6.30573	NIH029
	'G9-G10'	-30.515	58.495	-6.65633	NIH029
	'G9-G17'	-24.045	60.675	-3.05858	NIH029
	'G10-G11'	-37.785	52.36	-3.19548	NIH029
	'G10-G18'	-32.82	56.995	-0.0479042	NIH029
	'G11-G19'	-39.495	49.73	3.6387	NIH029
	'G13-G14'	-49.465	26.81	6.38026	NIH029
	'G14-G15'	-54.07	19.475	9.56436	NIH029
	'G15-G16'	-56.45	10.905	12.8622	NIH029
	'G16-G24'	-57.03	7.79	19.5324	NIH029
	'G17-G18'	-26.35	59.175	3.54985	NIH029
	'G17-G25'	-20.305	61.68	5.921	NIH029
	'G18-G19'	-34.53	54.365	6.78629	NIH029
	'G18-G26'	-29.61	58.9	9.05483	NIH029
	'G19-G20'	-39.9	46.575	9.7746	NIH029
	'G19-G27'	-37.205	51.8	12.5602	NIH029
	'G20-G28'	-37.825	42.315	14.3135	NIH029
	'G25-G26'	-23.565	61.405	11.426	NIH029
	'G26-G27'	-32.285	56.335	14.8288	NIH029
	'G27-G28'	-35.13	47.54	17.0991	NIH029
	'G28-G29'	-36.975	38.55	19.5346	NIH029
	'G29-G30'	-40.755	29.63	22.6817	NIH029
	'G30-G31'	-43.405	18.815	24.1258	NIH029
	'G31-G32'	-48.345	12.4	28.606	NIH029
	'TT1-TT2'	-15.745	38.34	-20.1551	NIH029
	'TT2-TT3'	-10.6	45.13	-17.1318	NIH029
	'TT3-TT4'	-10.425	54.89	-16.6204	NIH029
	'TT4-TT5'	-16.515	61.54	-13.8308	NIH029
	'AST1-AST2'	-18.285	42.705	-24.9089	NIH029
	'AST2-AST3'	-22.715	49.74	-24.7733	NIH029
	'AST3-AST4'	-32.725	52.08	-25.0977	NIH029
	'MST1-MST2'	-27.22	44.77	-29.2845	NIH029
	'MST2-MST3'	-34.725	46.015	-24.4164	NIH029
	'MST3-MST4'	-41.945	42.665	-19.3536	NIH029
	'PST1-PST2'	-21.7	19.8	-17.0345	NIH029
	'PST3-PST4'	-41.115	27.415	-17.8453	NIH029
	'PPST1-PPST2'	-53.24	3.335	6.48147	NIH029
	'PPST2-PPST3'	-52.405	12.92	5.99233	NIH029
	'PPST3-PPST4'	-50.49	22.39	7.02025	NIH029
	'OF2-OF3'	-4.545	61.855	-3.3875	NIH029
	'OF3-OF4'	-13.655	63.055	-0.902432	NIH029
	'ALF1-ALF2'	13.91	71.02	-0.266588	NIH029
	'ALF2-ALF3'	14.51	79.885	-0.255742	NIH029
	'ALF3-ALF4'	15.785	87.74	3.57408	NIH029
	'ALF4-ALF5'	16.915	92.81	10.8318	NIH029
	'ALF5-ALF6'	17.775	91.755	20.5143	NIH029
	'ALF6-ALF7'	17.57	85.205	27.2784	NIH029
	'ALF7-ALF8'	16.63	75.58	28.5973	NIH029
	'SF1-SF2'	13.44	23.09	50.3188	NIH029
	'SF2-SF3'	13.86	32.94	54.742	NIH029
	'SF3-SF4'	15.185	43.145	56.6995	NIH029
	'SF4-SF5'	16.22	51.325	53.2564	NIH029
	'SF5-SF6'	16.345	56.645	45.0225	NIH029
	'P4-P5'	-2.505	20.915	71.074	NIH029
	'P5-P6'	-10.66	24.29	68.802	NIH029
	'SPLT3-SPLT4'	-34.05	-15.3	56.4091	NIH029
	'SPLT4-SPLT5'	-35.66	-5.15	56.6335	NIH029
	'SPLT5-SPLT6'	-37.105	4.585	55.5617	NIH029
	'IPLT4-IPLT5'	-49.81	-10.515	40.3531	NIH029
	'IPLT5-IPLT6'	-49.895	-0.835	37.1658	NIH029
	'G2-G3'	52.67	35.115	-11.3193	NIH032
	'G2-G10'	50.14	37.325	-17.6462	NIH032
	'G5-G13'	62.15	11.605	-7.00502	NIH032
	'G6-G14'	64.69	2.945	-3.45384	NIH032
	'G7-G15'	65.34	-5.835	0.614329	NIH032
	'G10-G18'	48.405	33.63	-25.8061	NIH032
	'G12-G13'	60.325	14.505	-13.3199	NIH032
	'G13-G14'	63.195	5.74	-9.83619	NIH032
	'G13-G21'	61.89	9.045	-16.3952	NIH032
	'G14-G22'	63.695	-0.215	-12.4809	NIH032
	'G17-G18'	43.295	33.95	-30.9951	NIH032
	'G17-G25'	39.435	35.31	-36.0869	NIH032
	'G18-G19'	49.935	28.04	-28.9409	NIH032
	'G18-G26'	46.325	29.785	-34.4956	NIH032
	'G19-G27'	52.45	22.44	-31.931	NIH032
	'G21-G22'	62.39	3.09	-19.0399	NIH032
	'G21-G29'	60.205	5.695	-25.0499	NIH032
	'G22-G23'	64.15	-6.475	-15.1078	NIH032
	'G23-G24'	64.795	-16.1	-11.1501	NIH032
	'G25-G26'	42.465	31.145	-39.5874	NIH032
	'G27-G28'	53.72	16.165	-34.2451	NIH032
	'G28-G29'	57.14	7.67	-30.7542	NIH032
	'G29-G30'	59.91	-0.68	-27.254	NIH032
	'G30-G31'	60.975	-11.05	-24.154	NIH032
	'G31-G32'	61.575	-21.11	-20.5113	NIH032
	'RTT3-RTT4'	17.87	28.825	-32.4163	NIH032
	'RTT4-RTT5'	24.425	35.44	-34.3661	NIH032
	'RAST2-RAST3'	27.77	28.185	-44.4565	NIH032
	'RMST1-RMST2'	24.365	14.03	-40.2927	NIH032
	'RMST2-RMST3'	32.485	11.14	-45.0751	NIH032
	'RMST3-RMST4'	40.275	9.045	-44.9946	NIH032
	'RPST1-RPST2'	33.225	-0.405	-34.612	NIH032
	'RPST2-RPST3'	42.645	-1.765	-35.0872	NIH032
	'LALT2-LALT3'	-34.935	40.85	-27.8814	NIH032
	'LALT5-LALT6'	-52.205	18.305	-25.2928	NIH032
	'G1-G2'	-46.54	19.885	-42.9941	NIH034
	'G1-G9'	-45.66	26.095	-40.9622	NIH034
	'G2-G10'	-50.525	18.35	-37.0518	NIH034
	'G5-G6'	-54.44	-14.295	-27.8293	NIH034
	'G5-G13'	-56.295	-7.775	-25.3562	NIH034
	'G6-G14'	-55.31	-16.535	-21.2945	NIH034
	'G8-G16'	-50.95	-34.105	-13.151	NIH034
	'G9-G10'	-49.645	24.56	-35.02	NIH034
	'G9-G17'	-47.26	30.515	-32.8802	NIH034
	'G10-G11'	-53.055	16.63	-30.9519	NIH034
	'G10-G18'	-51.295	22.6	-28.4786	NIH034
	'G11-G12'	-56.3	8.17	-27.1182	NIH034
	'G11-G19'	-54.425	14.745	-24.5304	NIH034
	'G12-G13'	-57.61	-1.15	-23.0018	NIH034
	'G12-G20'	-57.155	5.13	-20.4785	NIH034
	'G13-G14'	-57.165	-10.015	-18.8214	NIH034
	'G13-G21'	-57.28	-3.83	-16.5429	NIH034
	'G14-G15'	-56.08	-18.86	-14.9056	NIH034
	'G14-G22'	-57.12	-12.77	-12.484	NIH034
	'G15-G16'	-53.88	-27.875	-10.9178	NIH034
	'G15-G23'	-55.625	-21.68	-8.58541	NIH034
	'G16-G24'	-53.34	-30.475	-4.40294	NIH034
	'G17-G18'	-48.91	28.555	-26.3388	NIH034
	'G17-G25'	-46.22	34.16	-24.1436	NIH034
	'G18-G19'	-52.665	20.715	-22.0571	NIH034
	'G19-G20'	-55.28	11.705	-17.8907	NIH034
	'G20-G21'	-56.825	2.45	-14.0196	NIH034
	'G21-G22'	-57.235	-6.585	-10.2056	NIH034
	'G21-G29'	-56.425	-0.05	-8.16272	NIH034
	'G22-G23'	-56.665	-15.59	-6.16384	NIH034
	'G23-G24'	-55.085	-24.28	-2.07055	NIH034
	'TT1-TT2'	-15.41	21.98	-41.0444	NIH034
	'TT2-TT3'	-19.52	30.87	-42.6807	NIH034
	'TT3-TT4'	-24.26	37.55	-39.69	NIH034
	'TT4-TT5'	-31.905	39.875	-35.1357	NIH034
	'TT5-TT6'	-39.82	39.07	-30.414	NIH034
	'OF1-OF2'	-17.555	55.53	-23.4744	NIH034
	'OF2-OF3'	-26.32	50.79	-23.8126	NIH034
	'OF3-OF4'	-33.955	45.25	-23.0301	NIH034
	'AST1-AST2'	-13.64	28.205	-41.6945	NIH034
	'AST2-AST3'	-21.28	27.025	-47.5735	NIH034
	'AST3-AST4'	-30.68	25.6	-49.0808	NIH034
	'MST1-MST2'	-31.695	16.07	-45.5053	NIH034
	'MST2-MST3'	-39.595	10.22	-42.7367	NIH034
	'MST3-MST4'	-45.97	4.44	-39.1201	NIH034
	'PST1-PST2'	-29.185	-26.175	-31.9907	NIH034
	'IO1-IO2'	-32.43	-56.92	-8.45435	NIH034
	'IO2-IO3'	-39.775	-50.75	-10.9503	NIH034
	'IO3-IO4'	-45.42	-43.37	-13.522	NIH034
	'IO4-IO5'	-50.28	-35.29	-17.0978	NIH034
	'IO5-IO6'	-54.86	-28.075	-21.7594	NIH034
	'MO1-MO2'	-12.3	-66.215	-0.219122	NIH034
	'MO2-MO3'	-21.005	-62.74	0.718817	NIH034
	'MO3-MO4'	-28.965	-57.725	1.32043	NIH034
	'MO4-MO5'	-36.89	-51.96	0.858457	NIH034
	'MO5-MO6'	-43.885	-45.01	-0.171854	NIH034
	'SO1-SO2'	-9.845	-55.11	23.7267	NIH034
	'SO2-SO3'	-19.6	-53.76	23.1574	NIH034
	'SO3-SO4'	-29.07	-50.395	21.2115	NIH034
	'SO4-SO5'	-36.905	-45.725	18.2429	NIH034
	'SO5-SO6'	-43.81	-40.1	14.5926	NIH034
	'PP1-PP2'	-12.815	-51.865	30.2984	NIH034
	'PP2-PP3'	-21.755	-48.035	29.6969	NIH034
	'PP3-PP4'	-29.69	-42.91	28.1342	NIH034
	'PP4-PP5'	-37.66	-37.54	25.8423	NIH034
	'PP5-PP6'	-45.115	-32.065	22.612	NIH034
	'PP6-PP7'	-50.845	-25.475	18.3659	NIH034
	'PP7-PP8'	-54.805	-18.595	12.5643	NIH034
	'LP1-LP2'	-28.075	-6.125	47.4928	NIH034
	'LP2-LP3'	-36.65	-5.755	41.0718	NIH034
	'LP4-LP5'	-49.42	-4.915	26.2467	NIH034
	'LP5-LP6'	-53.7	-4.98	17.662	NIH034
	'PPST1-PPST2'	-23.195	-34.125	-30.038	NIH034
	'LF1-LF2'	-26.445	73.275	2.62906	NIH034
	'LF2-LF3'	-32.895	66.115	4.06232	NIH034
	'LF3-LF4'	-38.15	58.355	1.95847	NIH034
	'LF4-LF5'	-42.995	50.35	-1.93037	NIH034
	'LF5-LF6'	-45.73	42	-4.78497	NIH034
	'G1-G2'	34.835	12.925	18.1517	NIH035
	'G1-G9'	32.085	15.705	12.5142	NIH035
	'G2-G10'	35.13	6.705	15.1912	NIH035
	'G3-G4'	40.96	-5.085	24.0428	NIH035
	'G4-G5'	43.445	-14.945	25.8847	NIH035
	'G4-G12'	43.435	-10.815	20.3366	NIH035
	'G5-G6'	44.335	-24.6	27.508	NIH035
	'G5-G13'	44.805	-20.455	22.0713	NIH035
	'G6-G14'	46.025	-30.03	23.6861	NIH035
	'G8-G16'	44.205	-49.615	25.5374	NIH035
	'G10-G11'	35.84	0.485	12.194	NIH035
	'G11-G12'	40.92	-7.685	14.4052	NIH035
	'G11-G19'	38.79	-4.38	8.54707	NIH035
	'G12-G13'	44.795	-16.325	16.5231	NIH035
	'G12-G20'	43.51	-12.82	10.749	NIH035
	'G13-G14'	46.495	-25.885	18.2493	NIH035
	'G13-G21'	46.19	-21.885	12.8433	NIH035
	'G14-G15'	46.775	-35.54	19.6467	NIH035
	'G14-G22'	46.84	-31.66	14.296	NIH035
	'G15-G16'	44.845	-45.055	20.3208	NIH035
	'G15-G23'	47.37	-41.285	15.7718	NIH035
	'G16-G24'	44.815	-50.825	16.634	NIH035
	'G19-G20'	41.38	-9.515	4.89084	NIH035
	'G20-G21'	44.905	-18.38	7.06918	NIH035
	'G21-G22'	46.535	-27.66	8.89003	NIH035
	'G21-G29'	48.08	-23.65	3.94545	NIH035
	'G22-G23'	47.435	-37.405	10.4211	NIH035
	'G22-G30'	46.665	-33.595	4.91124	NIH035
	'G23-G24'	47.34	-47.055	12.085	NIH035
	'G23-G31'	47.33	-43.315	6.35093	NIH035
	'G24-G32'	46.835	-52.545	8.1673	NIH035
	'G29-G30'	48.21	-29.585	-0.0333464	NIH035
	'G30-G31'	46.56	-39.505	0.841053	NIH035
	'G31-G32'	46.825	-48.805	2.43327	NIH035
	'OF3-OF4'	21.94	14.09	-0.61366	NIH035
	'AST1-AST2'	14.27	-44.735	-16.9643	NIH035
	'MST3-MST4'	46.845	-40.44	-6.29175	NIH035
	'PST2-PST3'	42.305	-55.995	-9.28257	NIH035
	'PST3-PST4'	46.945	-51.42	-3.07828	NIH035
	'IO4-IO5'	35.875	-74.565	-0.6381	NIH035
	'IO5-IO6'	39.74	-67.12	4.21374	NIH035
	'SO2-SO3'	31.62	-80.89	12.0625	NIH035
	'SO3-SO4'	36.175	-73.23	15.4323	NIH035
	'SO4-SO5'	40.325	-64.89	17.7772	NIH035
	'SO5-SO6'	42.62	-55.205	19.169	NIH035
	'P1-P2'	16.215	-69.815	51.1971	NIH035
	'P2-P3'	23.95	-68.305	46.5528	NIH035
	'P3-P4'	32.4	-65.3	43.54	NIH035
	'P4-P5'	39.535	-60.5	38.9313	NIH035
	'P5-P6'	44.315	-57.285	30.917	NIH035
	'PLF1-PLF2'	13.24	-21.7	62.2559	NIH035
	'PLF2-PLF3'	20.205	-18.745	58.6022	NIH035
	'ALF3-ALF4'	27.965	22.935	31.251	NIH035
	'ALF4-ALF5'	32.57	15.155	28.0799	NIH035
	'ALF5-ALF6'	36.835	6.31	25.2756	NIH035
	'EST2-EST3'	41.015	-7.185	-0.900025	NIH035
	'EST3-EST4'	44.515	-11.94	3.64561	NIH035
	'EST4-EST8'	46.31	-14.505	5.56218	NIH035
	'EST6-EST7'	41.56	-8.82	-3.45567	NIH035
	'EST7-EST8'	45.255	-12.935	1.65412	NIH035
	'G1-G2'	-39.14	41.785	-38.535	NIH036
	'G1-G9'	-36.435	47.695	-35.97	NIH036
	'G2-G3'	-44.56	34.085	-35.495	NIH036
	'G2-G10'	-43.43	40.575	-33.34	NIH036
	'G3-G11'	-48.035	32.65	-29.955	NIH036
	'G5-G6'	-55.2	9.675	-23.94	NIH036
	'G5-G13'	-54.965	16.33	-21.975	NIH036
	'G6-G7'	-56.95	1.445	-19.78	NIH036
	'G7-G8'	-56.735	-7.24	-15.43	NIH036
	'G8-G16'	-57.26	-9.84	-8.635	NIH036
	'G9-G10'	-40.725	46.485	-30.775	NIH036
	'G10-G11'	-46.905	39.14	-27.8	NIH036
	'G10-G18'	-44.995	45.065	-25.16	NIH036
	'G11-G12'	-51.375	31.275	-24.23	NIH036
	'G11-G19'	-49.88	37.425	-21.72	NIH036
	'G12-G13'	-54.72	23.015	-20.095	NIH036
	'G12-G20'	-53.68	29.335	-18.05	NIH036
	'G13-G21'	-56.685	20.61	-13.505	NIH036
	'G16-G24'	-58.49	-5.37	0.23	NIH036
	'G18-G19'	-47.97	43.35	-19.08	NIH036
	'G18-G26'	-45.6	48.865	-16.55	NIH036
	'G19-G20'	-52.185	35.485	-15.54	NIH036
	'G19-G27'	-50.605	41.65	-12.95	NIH036
	'G20-G21'	-55.645	26.93	-11.46	NIH036
	'G20-G28'	-54.04	33.455	-9.15	NIH036
	'G21-G22'	-57.95	18.24	-6.94	NIH036
	'G22-G23'	-58.55	9.92	-2.315	NIH036
	'G22-G30'	-58.725	16.455	-0.21	NIH036
	'G23-G24'	-58.535	1.42	2.37	NIH036
	'G23-G31'	-57.995	8.095	4.335	NIH036
	'G24-G32'	-57.675	-0.5	8.97	NIH036
	'G26-G27'	-48.235	47.165	-10.42	NIH036
	'G27-G28'	-52.46	39.62	-6.56	NIH036
	'G30-G31'	-58.17	14.63	6.44	NIH036
	'G31-G32'	-57.135	6.175	10.935	NIH036
	'TT1-TT2'	-13.025	24.78	-39.89	NIH036
	'TT2-TT3'	-14.02	33.655	-44.595	NIH036
	'TT3-TT4'	-17.43	41.805	-44.035	NIH036
	'TT4-TT5'	-23.11	48.31	-40.2	NIH036
	'TT5-TT6'	-29.73	52.25	-34.92	NIH036
	'MST2-MST3'	-18.58	19.805	-37.325	NIH036
	'PPST1-PPST2'	-7.465	-26.735	-14.18	NIH036
	'PPST2-PPST3'	-15.275	-23.525	-18.885	NIH036
	'ILT3-ILT4'	-42.235	-43.135	-8.94	NIH036
	'ILT5-ILT6'	-51.345	-26.035	-8.46	NIH036
	'SLT1-SLT2'	-27.15	-44.7	31.94	NIH036
	'SLT3-SLT4'	-42.185	-32.42	25.525	NIH036
	'SLT4-SLT5'	-47.605	-25.305	21.975	NIH036
	'SLT5-SLT6'	-52.075	-17.745	17.325	NIH036
	'SLF1-SLF2'	-15.11	50.09	53.21	NIH036
	'SLF2-SLF3'	-24.165	51.04	48.19	NIH036
	'SLF3-SLF4'	-31.74	50.585	41.275	NIH036
	'SLF4-SLF5'	-37.99	48.685	34.2	NIH036
	'SLF5-SLF6'	-44.23	46.02	27.4	NIH036
	'OF3-OF4'	-35.19	58.495	-16.27	NIH036
	'AST1-AST2'	-11.725	37.44	-40.37	NIH036
	'AST2-AST3'	-19.905	35.945	-43.615	NIH036
	'AST3-AST4'	-28.115	35.495	-42.735	NIH036
	'PST1-PST2'	-21.895	14.105	-32.51	NIH036
	'PST2-PST3'	-31.755	12.34	-32.575	NIH036
	'PST3-PST4'	-40.905	9.095	-32.645	NIH036
	'P1-P2'	-23.175	4.89	57.79	NIH036
	'P2-P3'	-29.855	0.635	52.645	NIH036
	'P3-P4'	-36.62	-2.355	46.16	NIH036
	'P4-P5'	-43.825	-3.26	39.46	NIH036
	'P5-P6'	-50.5	-2.325	31.61	NIH036
	'ILF1-ILF2'	-14.03	91.125	13.54	NIH036
	'ILF2-ILF3'	-22.895	85.995	13.195	NIH036
	'ILF3-ILF4'	-30.625	80.345	13.215	NIH036
	'ILF4-ILF5'	-36.57	73.495	13.03	NIH036
	'ILF5-ILF6'	-41.9	65.38	12.67	NIH036
	'G1-G2'	-63.21	23.765	-75.4184	NIH037
	'G1-G9'	-60.02	29.365	-72.9713	NIH037
	'G2-G3'	-68.635	16.595	-70.9826	NIH037
	'G3-G11'	-70.405	14.72	-64.3015	NIH037
	'G5-G6'	-77.775	-8.82	-57.7636	NIH037
	'G5-G13'	-76.07	-2.15	-55.8545	NIH037
	'G6-G7'	-78.885	-17.44	-53.7827	NIH037
	'G6-G14'	-78.815	-11.095	-51.6002	NIH037
	'G7-G8'	-78.57	-26.12	-49.7031	NIH037
	'G7-G15'	-78.82	-19.59	-47.5219	NIH037
	'G8-G16'	-78.47	-28.655	-43.1536	NIH037
	'G11-G12'	-71.165	12.38	-57.8834	NIH037
	'G11-G19'	-69.25	18.645	-55.4859	NIH037
	'G12-G13'	-74.08	4.1	-53.8341	NIH037
	'G12-G20'	-72.46	10.465	-51.2988	NIH037
	'G13-G14'	-77.11	-4.425	-49.6911	NIH037
	'G13-G21'	-74.995	1.985	-47.2773	NIH037
	'G14-G15'	-78.75	-13.245	-45.3394	NIH037
	'G14-G22'	-77.835	-6.78	-43.0125	NIH037
	'G15-G16'	-78.72	-22.125	-40.9724	NIH037
	'G15-G23'	-78.2	-15.7	-38.9018	NIH037
	'G16-G24'	-78.385	-24.99	-34.5721	NIH037
	'G18-G19'	-65.805	24.62	-53.2644	NIH037
	'G18-G26'	-63.48	30.56	-51.1879	NIH037
	'G19-G20'	-70.545	16.73	-48.9013	NIH037
	'G19-G27'	-68.145	22.96	-46.8778	NIH037
	'G20-G21'	-73.375	8.35	-44.742	NIH037
	'G20-G28'	-72.2	14.605	-42.5206	NIH037
	'G21-G22'	-75.72	-0.37	-40.5987	NIH037
	'G21-G29'	-74.27	5.91	-38.2052	NIH037
	'G22-G23'	-77.285	-9.235	-36.575	NIH037
	'G22-G30'	-76.46	-2.96	-33.6387	NIH037
	'G23-G24'	-77.865	-18.565	-32.5016	NIH037
	'G23-G31'	-76.92	-11.98	-29.8082	NIH037
	'G24-G32'	-77.55	-21.34	-25.6411	NIH037
	'G26-G27'	-65.82	28.9	-44.8013	NIH037
	'G27-G28'	-69.8	20.835	-40.4971	NIH037
	'G28-G29'	-73.095	12.165	-35.9839	NIH037
	'G29-G30'	-75.01	3.32	-31.2452	NIH037
	'G30-G31'	-76.095	-5.705	-26.872	NIH037
	'TT1-TT2'	-30.205	6.275	-76.8989	NIH037
	'TT2-TT3'	-31.14	15.93	-78.915	NIH037
	'TT3-TT4'	-34.23	24.81	-80.3097	NIH037
	'TT4-TT5'	-40.555	31.505	-80.6054	NIH037
	'TT5-TT6'	-48.835	34.635	-77.6533	NIH037
	'LAST1-LAST2'	-67.975	15.37	-75.0782	NIH037
	'LAST2-LAST3'	-68.115	20.565	-66.9779	NIH037
	'LAST3-LAST4'	-68.865	26.465	-58.2388	NIH037
	'LMST1-LMST2'	-12.115	9.735	-65.9264	NIH037
	'LMST2-LMST3'	-15.58	1.46	-62.7552	NIH037
	'LMST3-LMST4'	-18.41	-5.465	-58.3087	NIH037
	'LPST2-LPST3'	-39.055	-28.995	-67.928	NIH037
	'LPST3-LPST4'	-47.35	-25.315	-71.9086	NIH037
	'PPST1-PPST2'	-44.06	-39.965	-68.329	NIH037
	'PPST2-PPST3'	-53.66	-38.075	-70.7581	NIH037
	'PPST3-PPST4'	-62.36	-36.21	-72.2446	NIH037
	'P1-P2'	-46.235	27.46	3.41483	NIH037
	'P2-P3'	-53.905	21.755	0.178985	NIH037
	'P3-P4'	-59.91	15.08	-4.00811	NIH037
	'OF1-OF2'	-29.68	43.94	-70.2553	NIH037
	'OF3-OF4'	-47.725	44.35	-65.2667	NIH037
	'LF1-LF2'	-40.985	74.955	-35.3692	NIH037
	'LF2-LF3'	-49.245	69.34	-35.8527	NIH037
	'LF3-LF4'	-56.06	62.245	-36.6707	NIH037
	'LF4-LF5'	-60.775	54.085	-37.5792	NIH037
	'LF5-LF6'	-65.16	45.695	-39.3737	NIH037
	'RAST3-RAST4'	39.835	-3.955	-74.8563	NIH037
	'RPST1-RPST2'	8.74	3.55	-82.1125	NIH037
	'RPST2-RPST3'	17.135	-1.385	-80.7151	NIH037
	'RPST3-RPST4'	26.045	-5.095	-79.0205	NIH037
	'RALT1-RALT2'	23.96	37.095	-73.3816	NIH037
	'RALT2-RALT3'	30.62	30.085	-72.0183	NIH037
	'RALT3-RALT4'	35.77	22.065	-70.9445	NIH037
	'RALT4-RALT5'	40.305	12.905	-69.6351	NIH037
	'RPLT1-RPLT2'	37.74	-50.855	-46.7646	NIH037
	'RPLT2-RPLT3'	41.285	-43.36	-52.0854	NIH037
	'RPLT3-RPLT4'	43.68	-35.01	-56.4597	NIH037
	'RPLT4-RPLT5'	45	-26.215	-60.7289	NIH037
	'RPLT5-RPLT6'	45.67	-17.105	-63.6059	NIH037
	'G3-G4'	-48.985	15.03	-38.0985	NIH039
	'G4-G5'	-52.545	6.4	-34.5377	NIH039
	'G4-G12'	-52.07	13.03	-31.9623	NIH039
	'G5-G6'	-56.545	-2.05	-31.1749	NIH039
	'G5-G13'	-56.16	4.19	-28.6374	NIH039
	'G6-G7'	-59.61	-10.885	-27.643	NIH039
	'G6-G14'	-59.47	-4.235	-24.9353	NIH039
	'G7-G8'	-61.075	-19.905	-24.1477	NIH039
	'G12-G13'	-55.685	10.82	-26.062	NIH039
	'G13-G14'	-59.085	2.005	-22.3979	NIH039
	'G14-G15'	-62.14	-6.61	-18.975	NIH039
	'G15-G16'	-63.215	-15.805	-15.4908	NIH039
	'TT1-TT2'	-16.415	5.96	-35.2114	NIH039
	'TT2-TT3'	-16.755	14.87	-39.2227	NIH039
	'TT3-TT4'	-19.94	24.78	-42.6769	NIH039
	'TT4-TT5'	-24.52	33.17	-42.84	NIH039
	'TT5-TT6'	-31.22	37.79	-41.1035	NIH039
	'AST1-AST2'	-17.015	18.075	-38.4086	NIH039
	'AST2-AST3'	-23.535	21.735	-44.6096	NIH039
	'AST3-AST4'	-31.595	23.91	-46.9884	NIH039
	'MST1-MST2'	-19.22	11.22	-40.1948	NIH039
	'MST2-MST3'	-26.105	12.835	-45.7147	NIH039
	'MST3-MST4'	-34.47	13.04	-47.606	NIH039
	'PST1-PST2'	-21.74	-6.33	-30.9582	NIH039
	'PST2-PST3'	-31.845	-5.785	-33.9856	NIH039
	'PST3-PST4'	-41.465	-4.775	-34.6278	NIH039
	'G1-G2'	27.825	-60.895	0.329007	NIH040
	'G1-G9'	22.12	-61.155	4.49746	NIH040
	'G2-G3'	36.115	-55.34	-0.232475	NIH040
	'G2-G10'	30.575	-55.59	4.22256	NIH040
	'G3-G11'	38.635	-49.78	3.32045	NIH040
	'G5-G6'	56.365	-35.645	-5.85069	NIH040
	'G5-G13'	52.535	-36.64	-0.209904	NIH040
	'G6-G7'	59.97	-27.94	-10.349	NIH040
	'G6-G14'	57.405	-29.09	-4.09642	NIH040
	'G7-G8'	61.945	-19.68	-15.495	NIH040
	'G7-G15'	60.24	-21.15	-9.09291	NIH040
	'G8-G16'	62.615	-12.885	-14.0113	NIH040
	'G9-G10'	24.87	-55.85	8.39101	NIH040
	'G10-G11'	33.095	-50.03	7.77549	NIH040
	'G10-G18'	27.605	-50.435	11.8246	NIH040
	'G11-G19'	35.595	-44.54	11.1223	NIH040
	'G13-G14'	53.575	-30.085	1.54436	NIH040
	'G13-G21'	49.315	-30.975	7.01746	NIH040
	'G14-G15'	57.675	-22.3	-2.84037	NIH040
	'G14-G22'	54.55	-23.325	3.0097	NIH040
	'G15-G16'	60.91	-14.355	-7.60912	NIH040
	'G15-G23'	58.1	-15.445	-1.42345	NIH040
	'G16-G24'	61.395	-7.64	-6.48088	NIH040
	'G17-G18'	21.91	-50.215	15.8676	NIH040
	'G17-G25'	16.585	-49.255	19.148	NIH040
	'G18-G19'	30.105	-44.945	15.1714	NIH040
	'G18-G26'	24.64	-45.16	19.1828	NIH040
	'G19-G20'	37.66	-38.715	14.2024	NIH040
	'G19-G27'	32.605	-39.335	18.3249	NIH040
	'G20-G21'	44.355	-31.72	12.0506	NIH040
	'G21-G22'	50.29	-24.215	8.48279	NIH040
	'G21-G29'	45.24	-24.935	13.6192	NIH040
	'G22-G23'	54.975	-16.47	4.42661	NIH040
	'G22-G30'	51.105	-17.585	9.78236	NIH040
	'G23-G24'	58.585	-8.73	-0.295209	NIH040
	'G23-G31'	55.395	-9.72	5.91036	NIH040
	'G24-G32'	58.475	-1.765	0.79206	NIH040
	'G25-G26'	19.315	-44.2	22.4633	NIH040
	'G26-G27'	27.14	-39.55	22.3364	NIH040
	'G29-G30'	46.055	-18.305	14.9187	NIH040
	'G30-G31'	51.525	-10.835	11.2661	NIH040
	'G31-G32'	55.285	-2.755	6.99763	NIH040
	'ATT1-ATT2'	14.175	18.905	-67.9713	NIH040
	'ATT2-ATT3'	15.8	28.35	-71.0405	NIH040
	'ATT3-ATT4'	19.445	37.75	-70.4756	NIH040
	'ATT4-ATT5'	26.235	43.43	-69.7912	NIH040
	'ATT5-ATT6'	35.655	44.155	-69.9493	NIH040
	'ATT6-ATT7'	44.74	40.585	-70.2113	NIH040
	'ATT7-ATT8'	50.89	33.015	-70.8086	NIH040
	'PLT1-PLT2'	61.475	-31.815	-34.1507	NIH040
	'PLT2-PLT3'	64.325	-23.74	-39.8813	NIH040
	'PLT5-PLT6'	64.83	0.065	-56.727	NIH040
	'AST1-AST2'	24.955	33.275	-76.2452	NIH040
	'AST2-AST3'	33.665	31.85	-78.851	NIH040
	'AST3-AST4'	42.865	29.315	-78.6664	NIH040
	'PST1-PST2'	22.89	22.27	-80.4144	NIH040
	'PST3-PST4'	41.575	19.055	-79.8283	NIH040
	'IF2-IF3'	57.58	46	-19.651	NIH040
	'IF4-IF5'	59.96	26.93	-13.8949	NIH040
	'SF1-SF2'	47.235	57.59	-7.64634	NIH040
	'SF4-SF5'	54.705	29.645	-0.130094	NIH040
	'SF5-SF6'	55.65	19.69	1.90546	NIH040
	'MLT1-MLT2'	62.785	-25.525	-30.937	NIH040
	'MLT2-MLT3'	60.015	-32.745	-24.0993	NIH040
	'MLT3-MLT4'	56.775	-39.895	-17.929	NIH040
	'SLT3-SLT4'	66.98	-17.365	-31.6857	NIH040
	'LAT1-LAT2'	-60.375	46.155	-83.1559	NIH041
	'LAT4-LAT5'	-67.515	33.805	-79.5153	NIH041
	'LAT5-LAT6'	-68.305	31.805	-81.7009	NIH041
	'RAF1-RAF2'	-7.755	95.525	-77.604	NIH041
	'RAF2-RAF3'	-6.755	99.065	-68.636	NIH041
	'RAF3-RAF4'	-5.195	100.3	-59.3478	NIH041
	'RAF4-RAF5'	-4.675	98.53	-49.166	NIH041
	'RAF5-RAF6'	-4.86	95.07	-39.9643	NIH041
	'RAF6-RAF7'	-5.22	90.77	-32.7241	NIH041
	'RAF7-RAF8'	-3.31	84.55	-25.8114	NIH041
	'LAST1-LAST2'	-35.44	35.61	-88.4495	NIH041
	'LAST2-LAST3'	-41.12	36.415	-96.802	NIH041
	'LAST3-LAST4'	-49.685	35.615	-100.185	NIH041
	'LPST1-LPST2'	-36.54	28.32	-91.0665	NIH041
	'LPST2-LPST3'	-42.45	28.065	-97.1846	NIH041
	'LPST3-LPST4'	-51.095	26.97	-99.9733	NIH041
	'LPT3-LPT4'	-81.205	-11.67	-70.6826	NIH041
	'LPT5-LPT6'	-78.435	7.8	-74.9507	NIH041
	'RMF1-RMF2'	27.815	52.61	-79.3786	NIH041
	'RMF2-RMF3'	23.71	60.79	-81.7945	NIH041
	'RMF3-RMF4'	22.2	69.96	-81.0201	NIH041
	'RMF6-RMF7'	14.55	93.885	-63.6192	NIH041
	'RMF7-RMF8'	11.03	95.165	-54.6293	NIH041
	'RPF1-RPF2'	28.64	71.61	-73.3942	NIH041
	'RPF2-RPF3'	29.79	72.075	-65.1513	NIH041
	'RPF3-RPF4'	29.62	72.9	-54.9964	NIH041
	'RPF4-RPF5'	26.47	72.795	-45.2342	NIH041
	'RSM2-RSM3'	38.945	42.6	-47.3702	NIH041
	'RSM3-RSM4'	35.395	47.63	-39.4384	NIH041
	'RSM4-RSM5'	30.27	50.91	-31.5328	NIH041
	'RSM5-RSM6'	23.67	53.795	-23.7969	NIH041
	'RAP1-RAP2'	42.705	27.945	-38.3518	NIH041
	'RAP2-RAP3'	42.975	19.02	-33.2427	NIH041
	'RAP4-RAP5'	41.09	2.23	-25.1308	NIH041
	'RAP5-RAP6'	37.6	-6.09	-21.2014	NIH041
	'RAP6-RAP7'	33.29	-14.895	-19.0931	NIH041
	'RAP7-RAP8'	29.85	-24.68	-18.6285	NIH041
	'RMP1-RMP2'	45.835	-24.365	-64.2942	NIH041
	'RMP2-RMP3'	45.25	-27.79	-54.8654	NIH041
	'RMP3-RMP4'	42.555	-30.38	-46.5065	NIH041
	'RMP4-RMP5'	38.365	-32.875	-38.5564	NIH041
	'RMP5-RMP6'	33.865	-35.44	-29.8182	NIH041
	'RPP1-RPP2'	37.59	-43.53	-67.5946	NIH041
	'RPP2-RPP3'	37.195	-44.23	-57.9734	NIH041
	'RPP5-RPP6'	28.425	-39.355	-30.6127	NIH041
	'ROP1-ROP2'	12.575	-58.97	-43.4084	NIH041
	'ROP2-ROP3'	17.455	-52.78	-35.8568	NIH041
	'ROP3-ROP4'	21.915	-46.815	-28.4369	NIH041
	'RPIH1-RPIH2'	-12.365	-26.79	-30.8217	NIH041
	'RPIH2-RPIH3'	-10.725	-33.63	-23.8797	NIH041
	'RPIH3-RPIH4'	-6.835	-40.805	-18.2276	NIH041
	'RPIH4-RPIH5'	1.065	-43.505	-15.1014	NIH041
	'RPIH5-RPIH6'	10.08	-42.265	-17.0684	NIH041
	'RPT1-RPT2'	38.2	-36.975	-82.3975	NIH041
	'RPT2-RPT3'	40.925	-28.395	-84.1326	NIH041
	'RPT3-RPT4'	42.505	-19.14	-84.8974	NIH041
	'RPT4-RPT5'	44.235	-9.125	-85.14	NIH041
	'RAT2-RAT3'	1.8	38.375	-90.9497	NIH041
	'RAT3-RAT4'	7.46	44.545	-96.5218	NIH041
	'RAT4-RAT5'	14.3	48.435	-98.904	NIH041
	'RAT6-RAT7'	27.07	40.48	-97.7249	NIH041
	'RAT7-RAT8'	32.07	32.5	-95.6855	NIH041
	'RAST1-RAST2'	6.175	28.305	-97.8304	NIH041
	'RAST2-RAST3'	12.17	23.205	-102.059	NIH041
	'RAST3-RAST4'	19.465	18.7	-102.479	NIH041
	'RPST1-RPST2'	1.92	5.975	-87.3177	NIH041
	'RPST2-RPST3'	10.525	7.99	-93.2245	NIH041
	'RPST3-RPST4'	19.06	10.57	-96.0279	NIH041
	'TG5-TG6'	-50.53	5.93	-37.2961	NIH042
	'TG6-TG7'	-53.295	-2.265	-33.1827	NIH042
	'TG7-TG8'	-53.85	-11.195	-28.3693	NIH042
	'FG2-FG3'	-35.14	65.285	-27.2435	NIH042
	'FG2-FG10'	-31.29	70.975	-25.2333	NIH042
	'FG3-FG4'	-41.68	58.99	-24.0808	NIH042
	'FG4-FG5'	-44.33	50.46	-20.1354	NIH042
	'FG4-FG12'	-42.515	56.535	-17.8442	NIH042
	'FG5-FG13'	-45.02	48.51	-14.1759	NIH042
	'FG6-FG7'	-47.565	32.645	-12.4435	NIH042
	'FG6-FG14'	-46.07	38.68	-9.91036	NIH042
	'FG10-FG18'	-30.695	75.49	-18.1626	NIH042
	'FG12-FG13'	-43.205	54.585	-11.8847	NIH042
	'FG12-FG20'	-39.385	59.8	-9.54014	NIH042
	'FG13-FG21'	-42.85	51.735	-5.77452	NIH042
	'FG14-FG15'	-46.895	36.18	-3.56744	NIH042
	'FG14-FG22'	-44.675	42.145	-1.29573	NIH042
	'FG18-FG19'	-32.66	73.345	-11.7271	NIH042
	'FG18-FG26'	-26.03	77.75	-10.5287	NIH042
	'FG19-FG20'	-36.665	65.8	-7.33107	NIH042
	'FG19-FG27'	-32.9	71.14	-5.23797	NIH042
	'FG20-FG28'	-35.82	63.095	-1.44463	NIH042
	'FG21-FG22'	-42.02	48.275	0.757701	NIH042
	'FG21-FG29'	-38.74	54.26	2.75584	NIH042
	'FG22-FG23'	-44.315	39.62	5.12126	NIH042
	'FG22-FG30'	-41.145	45.59	6.74414	NIH042
	'FG23-FG31'	-42.725	36.385	11.082	NIH042
	'FG26-FG27'	-26.27	75.545	-4.03955	NIH042
	'FG28-FG29'	-35.53	60.405	4.7412	NIH042
	'FG30-FG31'	-39.555	42.355	12.7049	NIH042
	'FG31-FG32'	-40.34	33.15	16.6274	NIH042
	'PST3-PST4'	-36.17	17.465	-52.7803	NIH042
	'IF1-IF2'	7.8	79.02	-20.1497	NIH042
	'IF2-IF3'	3.605	86.505	-21.5475	NIH042
	'IF3-IF4'	-4.205	88.3	-22.5297	NIH042
	'MF3-MF4'	-0.645	88.47	-14.5414	NIH042
	'SF1-SF2'	-5.395	77.82	11.2039	NIH042
	'SF3-SF4'	-19.365	64.88	16.8863	NIH042
	'SF4-SF5'	-26.59	57.87	16.5122	NIH042
	'SF5-SF6'	-33.13	50.39	15.653	NIH042
	'SO2-SO3'	-37.395	-52.325	-9.74465	NIH042
	'SO3-SO4'	-42.325	-43.99	-10.2431	NIH042
	'IO2-IO3'	-37.65	-48.325	-29.97	NIH042
	'IO5-IO6'	-52.035	-23.235	-25.8464	NIH042
	'OF1-OF2'	-9.125	58.355	-36.9618	NIH042
	'OF3-OF4'	-26.805	52.555	-34.7438	NIH042
	'OT3-OT4'	-29.05	-9.33	-43.4138	NIH042
	'PG1-PG2'	61.41	-36.74	37.2506	NIH046
	'PG1-PG9'	60.36	-40.875	31.9549	NIH046
	'PG2-PG3'	59.23	-36.055	46.9882	NIH046
	'PG3-PG4'	53.685	-34.69	54.5459	NIH046
	'PG3-PG11'	55.49	-40.155	51.0659	NIH046
	'PG4-PG5'	47.2	-32.35	60.3543	NIH046
	'PG4-PG12'	49.31	-38.59	57.136	NIH046
	'PG5-PG6'	39.885	-29.395	65.9989	NIH046
	'PG5-PG13'	42.475	-35.835	63.4061	NIH046
	'PG6-PG7'	31.2	-26.865	69.327	NIH046
	'PG6-PG14'	34.195	-33.06	68.6687	NIH046
	'PG7-PG15'	25.775	-30.425	71.9509	NIH046
	'PG8-PG16'	17.255	-27.54	76.2508	NIH046
	'PG9-PG17'	57.13	-49.28	30.7025	NIH046
	'PG11-PG12'	51.115	-44.055	53.6559	NIH046
	'PG12-PG13'	44.585	-42.075	60.1878	NIH046
	'PG13-PG14'	36.785	-39.5	66.0759	NIH046
	'PG13-PG21'	39.46	-45.165	62.9355	NIH046
	'PG14-PG15'	28.77	-36.62	71.2926	NIH046
	'PG14-PG22'	31.295	-42.335	68.8416	NIH046
	'PG15-PG16'	20.715	-33.665	75.6049	NIH046
	'PG15-PG23'	23.355	-39.7	73.3958	NIH046
	'PG16-PG24'	14.745	-36.695	77.4409	NIH046
	'PG17-PG25'	52.32	-57.945	29.6581	NIH046
	'PG21-PG22'	33.97	-48	65.7011	NIH046
	'PG21-PG29'	35.945	-53.655	61.6464	NIH046
	'PG22-PG23'	25.88	-45.415	70.9448	NIH046
	'PG22-PG30'	27.81	-50.785	67.5014	NIH046
	'PG23-PG24'	17.385	-42.73	75.2319	NIH046
	'PG23-PG31'	19.555	-47.92	72.139	NIH046
	'PG24-PG32'	10.945	-44.99	75.0771	NIH046
	'PG25-PG26'	48.72	-62.255	33.6889	NIH046
	'PG26-PG27'	46.81	-62.215	42.841	NIH046
	'PG27-PG28'	43.36	-61.175	51.615	NIH046
	'PG28-PG29'	37.345	-59.025	58.1236	NIH046
	'PG29-PG30'	29.785	-56.44	63.4467	NIH046
	'PG30-PG31'	21.485	-53.29	68.6956	NIH046
	'PG31-PG32'	13.115	-50.18	71.9842	NIH046
	'PPG33-PPG34'	44.995	-66.09	17.0703	NIH046
	'PPG33-PPG41'	42.385	-68.375	9.97631	NIH046
	'PPG34-PPG35'	41.99	-68.625	26.5729	NIH046
	'PPG34-PPG42'	39.695	-70.4	20.6717	NIH046
	'PPG35-PPG36'	38.8	-70.205	35.2719	NIH046
	'PPG35-PPG43'	37.105	-72.695	28.9577	NIH046
	'PPG36-PPG37'	34.675	-69.69	43.8818	NIH046
	'PPG36-PPG44'	33.285	-73.595	37.8678	NIH046
	'PPG37-PPG38'	29.59	-67.72	51.8735	NIH046
	'PPG37-PPG45'	28.225	-71.795	45.7894	NIH046
	'PPG38-PPG39'	23.58	-65.175	58.7648	NIH046
	'PPG38-PPG46'	22.3	-69.05	53.2368	NIH046
	'PPG39-PPG40'	17.24	-60.16	64.0875	NIH046
	'PPG39-PPG47'	16.69	-65.475	59.8436	NIH046
	'PPG40-PPG48'	10.32	-59.56	64.827	NIH046
	'PPG41-PPG42'	37.085	-72.685	13.5777	NIH046
	'PPG42-PPG43'	34.81	-74.47	23.0565	NIH046
	'PPG43-PPG44'	31.59	-76.085	31.5536	NIH046
	'PPG44-PPG45'	26.835	-75.7	39.7754	NIH046
	'PPG45-PPG46'	20.935	-73.125	47.1527	NIH046
	'PPG46-PPG47'	15.41	-69.35	54.3155	NIH046
	'PPG47-PPG48'	9.77	-64.875	60.5831	NIH046
	'MPIH1-MPIH2'	-2.225	-27.775	38.777	NIH046
	'MPIH2-MPIH3'	-2.92	-37.68	41.2687	NIH046
	'IPIH1-IPIH2'	-4.065	-61.695	-4.55431	NIH046
	'SPIH5-SPIH6'	-4.735	-58.375	33.4326	NIH046
	'SO1-SO2'	-1.945	-47.415	2.27395	NIH046
	'SO2-SO3'	-5.02	-54.3	8.09605	NIH046
	'SO3-SO4'	-5.395	-62.405	13.7005	NIH046
	'SO4-SO5'	-4.215	-70.43	19.1268	NIH046
	'IO1-IO2'	15.375	-78.27	-18.9142	NIH046
	'IO2-IO3'	10.415	-83.04	-15.3648	NIH046
	'IO3-IO4'	7.885	-86.305	-6.97806	NIH046
	'IO4-IO5'	6.42	-87.485	2.49273	NIH046
	'IO5-IO6'	7.255	-86.495	12.4725	NIH046
	'PT2-PT3'	28.625	-67.325	-16.2914	NIH046
	'PT5-PT6'	35.525	-75.085	9.45147	NIH046
	'PMT1-PMT2'	41.525	-66.975	-1.61161	NIH046
	'PMT2-PMT3'	41.395	-68.56	7.89207	NIH046
	'PMT3-PMT4'	41.415	-69.05	16.1664	NIH046
	'MT3-MT4'	44.705	-47.675	-17.3759	NIH046
	'MT4-MT5'	49.985	-51.385	-11.4335	NIH046
	'MT5-MT6'	52.735	-53.49	-2.7829	NIH046
	'AMT1-AMT2'	62.085	-37.085	4.61215	NIH046
	'AMT2-AMT3'	61.345	-38.82	14.5279	NIH046
	'AT1-AT2'	51.16	-17.35	-25.2941	NIH046
	'AT2-AT3'	58.73	-21.765	-20.2198	NIH046
	'AT3-AT4'	63.205	-24.41	-11.8635	NIH046
	'AT4-AT5'	64.6	-26.25	-2.22443	NIH046
	'AT5-AT6'	64.49	-27.99	6.73533	NIH046
	'AT6-AT7'	63.985	-29.665	16.3193	NIH046
	'AT7-AT8'	63.07	-31.58	25.8549	NIH046
	'G1-G2'	-23.88	52.595	-35.9457	NIH047
	'G1-G9'	-20.9	57.34	-32.3612	NIH047
	'G2-G3'	-31.465	46.265	-33.9192	NIH047
	'G3-G4'	-36.775	38.7	-30.3528	NIH047
	'G4-G5'	-40.59	30.365	-25.5921	NIH047
	'G4-G12'	-39.06	35.685	-24.9527	NIH047
	'G5-G6'	-43.58	21.545	-21.7965	NIH047
	'G5-G13'	-42.445	27.19	-20.9351	NIH047
	'G6-G7'	-45.745	11.5	-19.235	NIH047
	'G6-G14'	-45.175	18.31	-17.4019	NIH047
	'G7-G8'	-46.115	2.11	-16.2206	NIH047
	'G7-G15'	-47.09	7.775	-14.2203	NIH047
	'G8-G16'	-46.235	-1	-11.0833	NIH047
	'G12-G13'	-40.915	32.51	-20.2957	NIH047
	'G12-G20'	-39.24	38.38	-16.4084	NIH047
	'G13-G14'	-44.04	23.955	-16.5406	NIH047
	'G13-G21'	-41.96	30.65	-13.4452	NIH047
	'G14-G15'	-46.52	14.585	-12.3871	NIH047
	'G14-G22'	-45.34	20.625	-9.86816	NIH047
	'G15-G16'	-47.21	4.665	-9.08301	NIH047
	'G15-G23'	-47.085	11.765	-5.87938	NIH047
	'G16-G24'	-47.39	2.03	-3.48035	NIH047
	'G18-G19'	-33.16	53.985	-16.7811	NIH047
	'G19-G27'	-34.325	51.73	-10.2073	NIH047
	'G20-G21'	-40.285	36.52	-9.55778	NIH047
	'G20-G28'	-38.7	41.75	-7.83274	NIH047
	'G21-G22'	-43.26	27.32	-6.77276	NIH047
	'G21-G29'	-41.52	34.64	-3.62016	NIH047
	'G22-G23'	-45.905	17.805	-3.36039	NIH047
	'G22-G30'	-44.325	24.46	-0.560164	NIH047
	'G23-G24'	-47.265	9.13	-0.27672	NIH047
	'G23-G31'	-46.155	15.82	4.21859	NIH047
	'G24-G32'	-47.78	6.31	6.84103	NIH047
	'G27-G28'	-35.865	48.125	-5.06067	NIH047
	'G28-G29'	-39.935	39.87	-1.89512	NIH047
	'G29-G30'	-42.585	31.78	2.59243	NIH047
	'G30-G31'	-44.575	22.475	7.01882	NIH047
	'G31-G32'	-46.67	13	11.3363	NIH047
	'LSO2-LSO3'	-40.515	-34.475	2.18733	NIH047
	'LSO3-LSO4'	-36.295	-42.125	4.3522	NIH047
	'LSO4-LSO5'	-30.005	-50.04	5.41295	NIH047
	'LSO5-LSO6'	-22.635	-56.705	6.10892	NIH047
	'LMO1-LMO2'	-28.415	-27.455	-21.8277	NIH047
	'LMO2-LMO3'	-30.975	-35.41	-19.2584	NIH047
	'LMO5-LMO6'	-20.83	-57.345	-1.9696	NIH047
	'RMO1-RMO2'	45.3	-59.145	-19.9901	NIH047
	'RMO3-RMO4'	34.405	-68.81	-7.38305	NIH047
	'RMO4-RMO5'	29.695	-71.83	0.891838	NIH047
	'RMO5-RMO6'	24.07	-71.74	8.04177	NIH047
	'RIO2-RIO3'	32.465	-49.725	-24.547	NIH047
	'RIO3-RIO4'	28.51	-58.48	-22.2219	NIH047
	'RIO4-RIO5'	25.05	-65.645	-16.2934	NIH047
	'OF3-OF4'	-9.735	67.72	-13.0736	NIH047
	'PST1-PST2'	-24.06	5.58	-29.787	NIH047
	'PST2-PST3'	-17.05	-0.675	-27.2489	NIH047
	'PST3-PST4'	-9.725	-5.555	-22.8626	NIH047
	'PPST1-PPST2'	-33.975	-4.52	-26.6035	NIH047
	'PPST2-PPST3'	-25.43	-7.06	-27.143	NIH047
	'PPST3-PPST4'	-16.83	-10.855	-24.5164	NIH047
	'SPLT1-SPLT2'	-21.125	-54.285	-14.8541	NIH047
	'SPLT2-SPLT3'	-27.9	-47.62	-14.1209	NIH047
	'SPLT3-SPLT4'	-33.925	-39.785	-13.3889	NIH047
	'SPLT4-SPLT5'	-38.63	-30.86	-13.723	NIH047
	'SPLT5-SPLT6'	-42.4	-21.965	-13.1907	NIH047
	'IPLT1-IPLT2'	-11.24	-41.155	-26.3596	NIH047
	'IPLT2-IPLT3'	-18.07	-35.165	-24.8338	NIH047
	'IPLT3-IPLT4'	-25.455	-29.525	-22.9511	NIH047
	'IPLT4-IPLT5'	-33.165	-23.92	-21.3649	NIH047
	'IPLT5-IPLT6'	-40.125	-17.9	-18.0116	NIH047
	'G2-G3'	41.685	37.245	-4.73648	NIH050
	'G2-G10'	37.925	35.97	-10.0183	NIH050
	'G3-G4'	49.555	32.505	-1.58808	NIH050
	'G3-G11'	45.895	31.65	-7.39951	NIH050
	'G4-G5'	54.975	25.845	3.95467	NIH050
	'G5-G6'	59.265	17.58	10.064	NIH050
	'G6-G7'	61.88	9.38	16.1355	NIH050
	'G6-G14'	61.185	10.765	10.2121	NIH050
	'G7-G8'	62.895	3.075	23.6088	NIH050
	'G7-G15'	62.865	4.555	16.3071	NIH050
	'G10-G11'	42.135	30.375	-12.6814	NIH050
	'G10-G18'	38.145	29.8	-18.1331	NIH050
	'G11-G19'	45.025	24.235	-14.1156	NIH050
	'G14-G15'	62.17	5.94	10.3838	NIH050
	'G14-G22'	60.315	5.705	2.99489	NIH050
	'G15-G16'	63.395	-1.585	16.13	NIH050
	'G15-G23'	63.1	-1.3	9.28774	NIH050
	'G16-G24'	63.61	-10.705	15.0324	NIH050
	'G17-G18'	33.04	28.145	-21.6084	NIH050
	'G17-G25'	26.77	25.75	-25.1841	NIH050
	'G18-G19'	41.035	23.66	-19.5673	NIH050
	'G18-G26'	36.135	22.4	-22.6052	NIH050
	'G19-G20'	47.895	18.68	-14.316	NIH050
	'G19-G27'	44.51	16.545	-20.7608	NIH050
	'G20-G28'	50.95	13.21	-14.9211	NIH050
	'G22-G23'	61.245	-1.535	1.89881	NIH050
	'G22-G30'	58.535	-1.625	-4.01926	NIH050
	'G23-G24'	63.315	-10.42	8.19022	NIH050
	'G23-G31'	61.3	-8.74	0.999644	NIH050
	'G24-G32'	62.695	-17.645	7.04846	NIH050
	'G25-G26'	29.865	20.005	-26.1808	NIH050
	'G26-G27'	39.61	15.285	-23.7987	NIH050
	'G27-G28'	47.565	11.075	-21.3659	NIH050
	'G28-G29'	53.04	6.36	-15.2455	NIH050
	'G29-G30'	56.415	-1.56	-9.24755	NIH050
	'G30-G31'	58.59	-8.83	-4.91842	NIH050
	'G31-G32'	60.68	-15.965	-0.142109	NIH050
	'TT1-TT2'	24.495	-3.655	-12.8023	NIH050
	'TT2-TT3'	18.695	4.545	-15.339	NIH050
	'TT3-TT4'	17.085	14.555	-18.8745	NIH050
	'TT4-TT5'	19.02	24.44	-20.7865	NIH050
	'TT5-TT6'	26.195	30.78	-20.6249	NIH050
	'AST1-AST2'	13.275	21.435	-14.9652	NIH050
	'AST2-AST3'	18.835	16.065	-20.7596	NIH050
	'AST3-AST4'	26.685	11.925	-25.5277	NIH050
	'MST1-MST2'	12.9	16.765	-11.7762	NIH050
	'MST2-MST3'	17.455	10.15	-19.0231	NIH050
	'MST3-MST4'	22.735	4.73	-21.9653	NIH050
	'PST1-PST2'	17.26	-12.665	-3.75227	NIH050
	'PST2-PST3'	25.535	-14.17	-9.02171	NIH050
	'PST3-PST4'	35.025	-12.77	-11.609	NIH050
	'OF1-OF2'	16.55	51.365	-2.53019	NIH050
	'OF2-OF3'	26.095	47.64	-0.773423	NIH050
	'OF3-OF4'	36.165	46.285	0.731739	NIH050
	'RSLT1-RSLT2'	46.56	19.19	1.73172	NIH052
	'RSLT2-RSLT3'	35.765	43.485	7.59056	NIH052
	'RSLT3-RSLT4'	44.765	44.315	12.1795	NIH052
	'RSLT4-RSLT5'	51.98	39.275	11.8256	NIH052
	'RSLT5-RSLT6'	56.8	32.01	7.89552	NIH052
	'RALT1-RALT2'	29.605	41.75	2.39362	NIH052
	'RALT2-RALT3'	33.485	43.57	2.42285	NIH052
	'RALT3-RALT4'	38.9	42.75	1.9144	NIH052
	'RALT4-RALT5'	51.855	37.675	-3.69065	NIH052
	'RALT5-RALT6'	56.425	31.01	-8.28265	NIH052
	'RAST1-RAST2'	30.4	34.265	-12.7099	NIH052
	'RAST2-RAST3'	34.985	35.37	-14.3343	NIH052
	'RAST3-RAST4'	43.275	36.4	-15.4537	NIH052
	'RPST1-RPST2'	28.86	32.55	-12.9363	NIH052
	'RPST3-RPST4'	35.755	31.555	-17.072	NIH052
	'LALT1-LALT2'	-16.95	48.36	8.10434	NIH052
	'LALT2-LALT3'	-25.01	50.405	4.45601	NIH052
	'LPLT3-LPLT4'	-59.8	-18.045	14.1672	NIH052
	'LPLT4-LPLT5'	-59.67	-8.215	11.8271	NIH052
	'LPLT5-LPLT6'	-58.975	1.325	9.4538	NIH052
	'LAST1-LAST2'	-21.5	38.335	-7.24928	NIH052
	'LAST2-LAST3'	-30.62	36.88	-9.70996	NIH052
	'LAST3-LAST4'	-39.135	34.03	-7.47981	NIH052
	'LPST3-LPST4'	-34.32	10.7	0.0218871	NIH052
	'PG1-PG2'	37.585	-45.095	28.895	NIH055
	'PG2-PG3'	40.525	-40.565	29.83	NIH055
	'PG2-PG10'	38.805	-42.32	31.395	NIH055
	'PG3-PG4'	44.035	-37.425	30.5	NIH055
	'PG3-PG11'	41.585	-38.51	32.685	NIH055
	'PG4-PG5'	47.575	-34.44	31.115	NIH055
	'PG4-PG12'	45.17	-35.73	32.875	NIH055
	'PG5-PG13'	47.53	-31.545	33.57	NIH055
	'PG10-PG11'	39.865	-40.265	34.25	NIH055
	'PG10-PG18'	37.04	-41.745	35.5	NIH055
	'PG11-PG12'	42.72	-36.815	35.06	NIH055
	'PG11-PG19'	39.73	-38.11	37.065	NIH055
	'PG12-PG13'	45.125	-32.835	35.33	NIH055
	'PG12-PG20'	43	-33.79	36.685	NIH055
	'PG13-PG14'	48.125	-29.26	36.055	NIH055
	'PG14-PG15'	51.81	-25.945	36.89	NIH055
	'PG14-PG22'	48.78	-26.435	38.835	NIH055
	'PG15-PG23'	52.08	-23.38	39.73	NIH055
	'PG17-PG18'	33.6	-43.275	37.54	NIH055
	'PG17-PG25'	30.47	-44.28	38.95	NIH055
	'PG18-PG19'	36.905	-39.59	38.315	NIH055
	'PG18-PG26'	34.165	-40.955	39.565	NIH055
	'PG19-PG20'	40.01	-35.085	38.69	NIH055
	'PG19-PG27'	37.12	-36.99	40.655	NIH055
	'PG20-PG28'	40.235	-31.6	41.29	NIH055
	'PG22-PG23'	49.05	-23.87	41.675	NIH055
	'PG22-PG30'	46.245	-24.915	43.315	NIH055
	'PG23-PG24'	52.26	-20.28	42.94	NIH055
	'PG23-PG31'	49.675	-21.945	44	NIH055
	'PG24-PG32'	52.66	-17.59	45.085	NIH055
	'PG25-PG26'	31.035	-41.96	40.975	NIH055
	'PG26-PG27'	34.38	-38.355	41.905	NIH055
	'PG26-PG34'	31.495	-39.415	43.59	NIH055
	'PG27-PG28'	37.345	-33.505	43.255	NIH055
	'PG27-PG35'	34.86	-35.73	44.665	NIH055
	'PG28-PG29'	40.205	-29.43	43.91	NIH055
	'PG28-PG36'	37.61	-30.75	45.61	NIH055
	'PG29-PG30'	43.435	-26.525	44.51	NIH055
	'PG29-PG37'	40.7	-27.775	45.59	NIH055
	'PG30-PG31'	46.87	-22.99	45.64	NIH055
	'PG30-PG38'	44.185	-24.305	46.955	NIH055
	'PG31-PG32'	50.075	-19.255	46.145	NIH055
	'PG31-PG39'	47.38	-20.58	47.74	NIH055
	'PG32-PG40'	50.2	-16.485	48.17	NIH055
	'PG34-PG35'	31.975	-36.79	46.35	NIH055
	'PG34-PG42'	29.06	-38.045	47.52	NIH055
	'PG35-PG36'	35.125	-32.975	47.02	NIH055
	'PG35-PG43'	32.69	-34.5	48.78	NIH055
	'PG36-PG37'	38.105	-29.095	47.29	NIH055
	'PG36-PG44'	35.49	-30.47	49.285	NIH055
	'PG37-PG38'	41.45	-25.555	48.035	NIH055
	'PG37-PG45'	38.51	-26.47	49.6	NIH055
	'PG38-PG39'	44.695	-21.895	49.055	NIH055
	'PG38-PG46'	41.915	-23.06	50.585	NIH055
	'PG39-PG40'	47.505	-17.81	49.765	NIH055
	'PG39-PG47'	44.88	-19.14	51.385	NIH055
	'PG40-PG48'	47.335	-14.885	51.49	NIH055
	'PG41-PG42'	25.93	-38.49	48.19	NIH055
	'PG42-PG43'	29.775	-35.755	49.95	NIH055
	'PG42-PG50'	26.675	-36.715	51.215	NIH055
	'PG43-PG44'	33.055	-31.995	51.045	NIH055
	'PG43-PG51'	30.22	-33.265	52.65	NIH055
	'PG44-PG45'	35.895	-27.845	51.595	NIH055
	'PG44-PG52'	33.215	-29.22	53.265	NIH055
	'PG45-PG46'	38.975	-23.975	52.15	NIH055
	'PG45-PG53'	36.11	-25.075	53.475	NIH055
	'PG46-PG54'	39.295	-21.41	54.495	NIH055
	'PG47-PG48'	44.71	-16.215	53.11	NIH055
	'PG47-PG55'	42.195	-17.485	54.945	NIH055
	'PG48-PG56'	44.265	-13.095	54.615	NIH055
	'PG49-PG50'	23.5	-37.07	52.055	NIH055
	'PG49-PG57'	20.14	-37.225	52.865	NIH055
	'PG50-PG51'	27.12	-34.225	53.915	NIH055
	'PG50-PG58'	24.04	-35.04	54.92	NIH055
	'PG51-PG52'	30.38	-30.49	54.87	NIH055
	'PG51-PG59'	27.405	-31.51	56.245	NIH055
	'PG52-PG53'	33.43	-26.45	55.145	NIH055
	'PG53-PG54'	36.43	-22.51	55.82	NIH055
	'PG54-PG55'	39.39	-18.59	56.525	NIH055
	'PG55-PG56'	41.75	-14.365	56.45	NIH055
	'PG58-PG59'	24.325	-32.325	57.25	NIH055
	'PO1-PO2'	4.81	-50.77	10.595	NIH055
	'PO2-PO3'	9.13	-55.41	17.01	NIH055
	'PO4-PO5'	24.055	-52.93	27.195	NIH055
	'PO5-PO6'	31.985	-48.505	31.21	NIH055
	'PIP1-PIP2'	41.94	-39.245	-11.53	NIH055
	'PIP3-PIP4'	44.625	-43.745	6.12	NIH055
	'PIP4-PIP5'	44.245	-44.865	15.425	NIH055
	'PIP5-PIP6'	43.04	-45.25	24.705	NIH055
	'PIF1-PIF2'	62.47	3.28	32.41	NIH055
	'PIF3-PIF4'	56.58	-13.43	38.9	NIH055
	'PIF4-PIF5'	51.75	-21.68	40.77	NIH055
	'PIF5-PIF6'	44.475	-28.68	41.825	NIH055
	'AIP2-AIP3'	62.195	-8.545	-4.95	NIH055
	'AIP3-AIP4'	62.055	-11.99	3.84	NIH055
	'ALT2-ALT3'	25.965	60.505	-20.52	NIH055
	'ALT3-ALT4'	33.935	59.715	-22.455	NIH055
	'ALT4-ALT5'	40.78	53.705	-24.495	NIH055
	'ALT5-ALT6'	46	45.365	-24.33	NIH055
	'AST1-AST2'	18.685	39.955	-24.11	NIH055
	'AST2-AST3'	25.165	36.39	-29.815	NIH055
	'PST1-PST2'	16.75	34.205	-21.385	NIH055
	'PST2-PST3'	23.375	29.685	-25.655	NIH055
	'LAS3-LAS4'	-36.475	26.525	-19.87	NIH055
	'LPS1-LPS2'	-25.32	1.865	-14.755	NIH055
	'LPS2-LPS3'	-32.26	8.165	-16.36	NIH055
	'LPS3-LPS4'	-39.395	14.14	-15.845	NIH055
	'LAL1-LAL2'	-35.39	48.31	-26.12	NIH055
	'LPL1-LPL2'	-50.88	-28.16	-0.425	NIH055
	'LPL2-LPL3'	-54.315	-19.35	-3.03	NIH055
	'LPL3-LPL4'	-55.505	-9.805	-5.51	NIH055
	'LPL5-LPL6'	-55.025	9.36	-10.03	NIH055
	'TG1-TG2'	-35.25	46.585	-26.645	NIH075
	'TG1-TG9'	-31.775	51.81	-22.735	NIH075
	'TG2-TG3'	-42.085	40.255	-23.85	NIH075
	'TG2-TG10'	-39.26	46.1	-20.655	NIH075
	'TG3-TG4'	-46.495	32.165	-21.335	NIH075
	'TG3-TG11'	-45.085	37.935	-18.34	NIH075
	'TG4-TG5'	-49.515	23.275	-18.39	NIH075
	'TG5-TG6'	-52.635	14.165	-14.885	NIH075
	'TG5-TG13'	-51.73	20.415	-12.6	NIH075
	'TG6-TG7'	-54.61	5.2	-11.285	NIH075
	'TG6-TG14'	-54.86	11.29	-8.605	NIH075
	'TG7-TG8'	-53.585	-4.07	-7.725	NIH075
	'TG7-TG15'	-55.125	2.01	-5.185	NIH075
	'TG8-TG16'	-53.255	-7.425	-1.555	NIH075
	'TG9-TG10'	-35.785	51.325	-16.745	NIH075
	'TG10-TG11'	-42.26	43.78	-15.145	NIH075
	'TG10-TG18'	-38.945	48.78	-11.805	NIH075
	'TG11-TG19'	-44.825	40.425	-8.965	NIH075
	'TG13-TG14'	-53.955	17.54	-6.32	NIH075
	'TG13-TG21'	-52.9	23.845	-3.24	NIH075
	'TG14-TG15'	-55.375	8.1	-2.505	NIH075
	'TG14-TG22'	-55.3	14.43	0.22	NIH075
	'TG15-TG16'	-54.795	-1.345	0.985	NIH075
	'TG15-TG23'	-55.785	5.165	4.075	NIH075
	'TG16-TG24'	-54.82	-4.095	7.465	NIH075
	'TG18-TG19'	-41.51	45.425	-5.625	NIH075
	'TG18-TG26'	-37.9	50.84	-2.245	NIH075
	'TG19-TG20'	-46.865	37.52	-2.71	NIH075
	'TG19-TG27'	-43.16	42.63	1.05	NIH075
	'TG20-TG21'	-51.315	29.57	0.22	NIH075
	'TG20-TG28'	-48.62	35.115	3.465	NIH075
	'TG21-TG22'	-54.245	20.735	3.3	NIH075
	'TG21-TG29'	-52.865	26.99	6.265	NIH075
	'TG22-TG23'	-55.71	11.495	6.8	NIH075
	'TG22-TG30'	-55.465	17.395	9.54	NIH075
	'TG23-TG24'	-55.81	2.415	10.555	NIH075
	'TG23-TG31'	-56.01	8.21	13.305	NIH075
	'TG24-TG32'	-55.895	-0.615	16.61	NIH075
	'TG26-TG27'	-39.55	48.045	4.43	NIH075
	'TG27-TG28'	-44.915	40.225	7.225	NIH075
	'TG28-TG29'	-50.17	32.535	9.51	NIH075
	'TG29-TG30'	-54.085	23.65	12.505	NIH075
	'TG30-TG31'	-55.765	14.11	16.045	NIH075
	'TG31-TG32'	-56.095	5.18	19.36	NIH075
	'OF1-OF2'	8.945	57.7	-14.27	NIH075
	'OF2-OF3'	-0.95	58.47	-12.93	NIH075
	'TT3-TT4'	-2.415	21.575	-19.375	NIH075
	'TT4-TT5'	-3.09	31.56	-19.85	NIH075
	'TT5-TT6'	-5.075	41.31	-20.34	NIH075
	'AST1-AST2'	-2.525	34.55	-23.755	NIH075
	'AST2-AST3'	-9.595	31.18	-30.34	NIH075
	'AST3-AST4'	-17.865	28.395	-33.4	NIH075
	'MST1-MST2'	-15.435	11.805	-22.415	NIH075
	'MST2-MST3'	-24.965	11.13	-24.52	NIH075
	'MST3-MST4'	-34.82	12.185	-25.16	NIH075
	'PST1-PST2'	-5.55	-12.11	-7.085	NIH075
	'PPS1-PPS2'	2.545	-51.62	-14.315	NIH075
	'PPS4-PPS5'	-19.46	-31.605	-13.165	NIH075
	'ITO1-ITO2'	7.505	-61.665	26.775	NIH075
	'ITO2-ITO3'	-2.075	-62.175	27.05	NIH075
	'ITO4-ITO5'	-20.65	-54.005	23.005	NIH075
	'ITO5-ITO6'	-28.63	-49.265	19.89	NIH075
	'ITO7-ITO8'	-41.705	-35.445	13.76	NIH075
	'STO1-STO2'	-1.23	-51.915	46.23	NIH075
	'STO2-STO3'	-11.5	-50.905	45.26	NIH075
	'STO3-STO4'	-21.52	-47.99	42.665	NIH075
	'STO4-STO5'	-30.105	-43.94	39.365	NIH075
	'STO5-STO6'	-37.44	-38.505	35.245	NIH075
	'STO6-STO7'	-44.07	-31.42	31.87	NIH075
	'STO7-STO8'	-49.08	-23.5	27.79	NIH075
	'PO1-PO2'	-9.175	-35.125	67.99	NIH075
	'PO2-PO3'	-18.45	-32.55	65.61	NIH075
	'PO3-PO4'	-27.13	-29.49	62.08	NIH075
	'PO4-PO5'	-35.2	-25.375	57.82	NIH075
	'PO5-PO6'	-42.39	-20.815	52.935	NIH075
	'P1-P2'	-32.225	5.475	67.475	NIH075
	'P2-P3'	-40.445	6.525	61.14	NIH075
	'P3-P4'	-46.925	6.705	53.465	NIH075
	'P4-P5'	-51.275	6.465	45.25	NIH075
	'P5-P6'	-54.405	6.03	35.66	NIH075
	'LF1-LF2'	6.745	84.995	36.315	NIH075
	'LF2-LF3'	-2.42	84.35	35.01	NIH075
	'LF3-LF4'	-11.75	82.075	33.19	NIH075
	'LF4-LF5'	-20.64	79.385	30.775	NIH075
	'LF5-LF6'	-28.585	74.655	27.665	NIH075
	'TG1-TG2'	-29.15	40.04	-57.405	NIH076
	'TG1-TG9'	-28.725	46.475	-55.32	NIH076
	'TG2-TG3'	-33.41	32.01	-53.39	NIH076
	'TG2-TG10'	-33.57	39.03	-51.505	NIH076
	'TG3-TG4'	-37.165	24.005	-49.09	NIH076
	'TG5-TG6'	-42.54	7.67	-40.05	NIH076
	'TG5-TG13'	-42.05	14.43	-38.255	NIH076
	'TG6-TG7'	-43.79	-1.03	-35.26	NIH076
	'TG6-TG14'	-43.83	5.905	-33.32	NIH076
	'TG7-TG15'	-43.515	-3.085	-28.425	NIH076
	'TG9-TG10'	-33.145	45.465	-49.42	NIH076
	'TG10-TG18'	-35.375	44.085	-43.36	NIH076
	'TG13-TG14'	-43.34	12.665	-31.525	NIH076
	'TG13-TG21'	-42.75	19.365	-29.825	NIH076
	'TG14-TG15'	-43.555	3.85	-26.485	NIH076
	'TG14-TG22'	-43.305	10.82	-24.74	NIH076
	'TG15-TG16'	-42.355	-4.795	-22.065	NIH076
	'TG15-TG23'	-42.82	1.655	-20.195	NIH076
	'TG18-TG19'	-36.9	42.2	-37.11	NIH076
	'TG18-TG26'	-33.7	48.18	-35.065	NIH076
	'TG19-TG20'	-39.895	34.155	-32.57	NIH076
	'TG19-TG27'	-37.95	40.15	-30.3	NIH076
	'TG20-TG21'	-41.92	25.955	-27.935	NIH076
	'TG21-TG22'	-42.715	17.52	-23.04	NIH076
	'TG21-TG29'	-42.38	23.97	-21.17	NIH076
	'TG22-TG23'	-42.57	8.625	-18.45	NIH076
	'TG22-TG30'	-42.18	15.495	-16.315	NIH076
	'TG24-TG32'	-39.5	-2.19	-6.89	NIH076
	'TG26-TG27'	-34.75	46.13	-28.255	NIH076
	'TG30-TG31'	-41.105	12.825	-9.97	NIH076
	'TG31-TG32'	-39.64	4.14	-5.48	NIH076
	'OF2-OF3'	-1.91	63.955	-46.88	NIH076
	'OF3-OF4'	-10.32	66.92	-43.16	NIH076
	'TT1-TT2'	-0.535	14.075	-47.58	NIH076
	'TT3-TT4'	0.655	32.34	-53.65	NIH076
	'TT5-TT6'	-3.89	51.52	-58.895	NIH076
	'AST2-AST3'	-7	36.09	-61.47	NIH076
	'MST1-MST2'	-2.6	23.88	-51.125	NIH076
	'MST2-MST3'	-11.455	24.295	-54.77	NIH076
	'MST3-MST4'	-21.225	24.51	-55.155	NIH076
	'PST2-PST3'	-16.74	5.21	-50.345	NIH076
	'PST3-PST4'	-26.135	7.815	-50.7	NIH076
	'SF2-SF3'	-46	51.345	35.115	NIH062
	'SF3-SF4'	-49.585	42.36	34.675	NIH062
	'SF4-SF5'	-53	32.92	33.095	NIH062
	'SF7-SF8'	-60.23	6.68	21.12	NIH062
	'LF2-LF3'	-40.075	70.865	19.035	NIH062
	'LF3-LF4'	-46.505	63.53	18.285	NIH062
	'LF4-LF5'	-51.38	55.53	16.43	NIH062
	'LF5-LF6'	-54.215	46.92	12.645	NIH062
	'OF2-OF3'	-28.66	46.84	-10.485	NIH062
	'OF3-OF4'	-38.135	44.595	-8.455	NIH062
	'TT1-TT2'	-21.51	7.55	-32.6	NIH062
	'TT2-TT3'	-23.755	16.845	-34.425	NIH062
	'TT3-TT4'	-27.765	25.69	-32.31	NIH062
	'TT4-TT5'	-32.71	32.705	-28.115	NIH062
	'AST1-AST2'	-23.855	8.21	-33.935	NIH062
	'AST2-AST3'	-28.81	16.13	-36.745	NIH062
	'AST3-AST4'	-33.46	23.68	-34.755	NIH062
	'MST1-MST2'	-22.56	26.255	-30.615	NIH062
	'MST2-MST3'	-29.71	24.475	-35.23	NIH062
	'MST3-MST4'	-37.68	21.285	-35.305	NIH062
	'PST1-PST2'	-28.16	9.14	-36.78	NIH062
	'PPS2-PPS3'	-35.84	-14.79	-24.725	NIH062
	'PPS3-PPS4'	-45.705	-14.71	-25.335	NIH062
	'ITO4-ITO5'	-39.565	-38.375	-20.32	NIH062
	'ITO5-ITO6'	-48.08	-33.99	-19.265	NIH062
	'P5-P6'	-60.95	-7.74	22.87	NIH062

## Sheet: Fig 1e
Figure 1e
	maxW	coincidence_index	selected_pairs_mask
	0.968933	0.0996951	0
	3.07673	0.275328	1
	3.34744	0.436537	0
	3.1626	0.323111	1
	1.35996	0.117578	0
	2.78546	0.409749	1
	1.20638	0.220102	1
	0.576867	0.0653541	0
	0.724868	0.164891	0
	0.702412	0.0971104	0
	0.340946	0.0409074	0
	0.557464	0.0856291	0
	0.809256	0.190126	0
	0.984804	0.155674	0
	2.39553	0.274078	1
	2.59255	0.290493	1
	1.60284	0.154512	1
	0.619616	0.0858	0
	2.93295	0.337148	0
	2.4704	0.379794	1
	0.965578	0.14648	1
	0.481274	0.0773689	0
	0.976229	0.188518	1
	0.515046	0.100395	0
	0.554567	0.104458	0
	0.812463	0.166003	0
	1.13813	0.149632	1
	0.895413	0.200568	0
	1.17609	0.137729	1
	0.674827	0.0962412	0
	0.689866	0.0989298	0
	0.608291	0.137565	0
	1.88208	0.308335	1
	1.43233	0.175067	0
	0.442369	0.0674216	0
	0.592587	0.0324548	0
	0.781573	0.13119	0
	0.602348	0.0621419	0
	0.638052	0.0983698	0
	0.352589	0.0490161	0
	2.44365	0.360218	1
	1.19367	0.260238	1
	0.415148	0.0728848	0
	0.450614	0.0723779	0
	0.826625	0.244226	0
	0.458289	0.0873121	0
	0.500481	0.0804392	0
	1.046	0.210664	1
	2.38406	0.334641	1
	0.754528	0.0823763	0
	2.16554	0.253453	1
	1.72354	0.325285	1
	0.422455	0.0872886	0
	0.635452	0.110569	0
	2.74864	0.397771	1
	1.04823	0.141215	1
	0.671684	0.162271	0
	0.444545	0.0499023	0
	0.419212	0.0532077	0
	0.618445	0.147879	0
	0.790685	0.0876309	0
	0.321305	0.0658456	0
	0.2621	0.0249344	0
	0.377981	0.0462596	0
	0.366785	0.0934297	0
	0.435509	0.0338132	0
	0.521693	0.0771658	0
	0.67008	0.124385	0
	0.394852	0.0438732	0
	0.692682	0.104385	0
	0.350515	0.0442197	0
	0.610485	0.0849835	0
	0.538046	0.121734	0
	0.639978	0.11454	0
	0.34075	0.0456464	0
	0.5167	0.0523228	0
	0.582891	0.0773373	0
	0.342015	0.0662166	0
	0.629292	0.152514	0
	0.498111	0.0682465	0
	0.516237	0.0808188	0
	0.842483	0.150817	0
	0.42816	0.103852	0
	0.484001	0.0900224	0
	0.420753	0.0900396	0
	0.444799	0.0441879	0
	2.23915	0.190261	1
	1.06867	0.155255	1
	1.22562	0.123223	0
	0.83157	0.126824	0
	0.268001	0.0570639	0
	0.592592	0.100208	0
	0.524134	0.0666179	0
	0.808888	0.108573	0
	0.606517	0.148409	0
	0.471504	0.0630934	0
	0.573016	0.085785	0
	0.397073	0.0801765	0
	4.05557	0.356502	0
	0.563487	0.108055	0
	1.14931	0.110183	0
	0.572031	0.218791	0
	0.483358	0.065684	0
	0.374965	0.0484344	0
	0.550828	0.119411	0
	0.560615	0.0847658	0
	0.734205	0.138423	0
	0.902998	0.140539	0
	0.535775	0.0778868	0
	0.737103	0.0912101	0
	0.535514	0.157762	0
	0.558596	0.0479783	0
	0.34299	0.0341656	0
	0.674071	0.129847	0
	0.678193	0.119785	0
	0.452344	0.0706436	0
	0.660029	0.0612193	0
	0.74399	0.162179	0
	0.598497	0.0913557	0
	0.542677	0.100643	0
	0.358273	0.0411861	0
	0.378263	0.0275648	0
	0.589611	0.0621377	0
	0.682187	0.112892	0
	0.77002	0.0740587	0
	0.507438	0.0770594	0
	0.471655	0.0471401	0
	0.410026	0.0610679	0
	0.579971	0.107443	0
	0.543097	0.0621372	0
	0.724734	0.151175	0
	0.758406	0.106305	0
	0.611312	0.0699349	0
	1.10226	0.126179	0
	1.65523	0.148907	1
	2.63472	0.250301	1
	0.438456	0.112452	0
	0.613772	0.106994	0
	0.579136	0.091886	0
	0.883594	0.0974896	0
	1.56777	0.181176	1
	0.403707	0.0311798	0
	0.488925	0.0828017	0
	0.669014	0.0934189	0
	0.434339	0.052144	0
	0.512905	0.0725062	0
	0.46816	0.0517811	0
	0.441624	0.0644707	0
	0.601247	0.103968	0
	0.475257	0.0574587	0
	0.382547	0.0611881	0
	0.647878	0.078633	0
	0.719324	0.0522618	0
	0.585404	0.0345278	0
	0.29415	0.0609151	0
	0.653863	0.0900437	0
	0.286499	0.0299357	0
	0.600958	0.0552993	0
	0.592631	0.0439275	0
	0.537861	0.0477605	0
	0.466491	0.0995014	0
	0.584199	0.0868228	0
	0.52609	0.0457305	0
	0.475119	0.0454091	0
	0.543588	0.037682	0
	0.65196	0.0676792	0
	0.430053	0.0802407	0
	0.510839	0.105685	0
	0.375894	0.0411727	0
	3.17253	0.330739	1
	2.55426	0.195373	1
	1.917	0.154038	1
	2.61978	0.259226	1
	1.60192	0.165632	1
	0.695912	0.0685366	0
	0.482235	0.0534752	0
	0.671089	0.163334	0
	0.714478	0.185833	0
	0.785116	0.158332	0
	0.88425	0.188732	0
	1.07025	0.136806	0
	1.40028	0.217365	1
	2.58038	0.280577	1
	0.919584	0.128098	0
	0.864984	0.094282	0
	2.97197	0.288921	1
	2.36653	0.181374	1
	2.83793	0.34199	0
	0.650283	0.107546	0
	0.606073	0.0884356	0
	0.793335	0.107453	0
	0.975545	0.120593	0
	1.39126	0.1408	1
	1.16515	0.153857	1
	0.722344	0.051679	0
	0.932915	0.123767	0
	1.51074	0.21862	1
	0.911646	0.0933103	0
	1.53231	0.10437	0
	0.588298	0.0937625	0
	1.32954	0.114014	0
	0.481423	0.0683229	0
	0.454868	0.0625112	0
	1.1518	0.232408	1
	0.85732	0.14956	0
	0.650406	0.127846	0
	0.425123	0.0533594	0
	1.01752	0.110414	0
	0.739296	0.0865876	0
	0.329219	0.0420444	0
	0.613862	0.0334586	0
	0.703554	0.111363	0
	0.240697	0.0402235	0
	0.440481	0.0692015	0
	0.550356	0.061775	0
	0.738065	0.0932877	0
	0.374304	0.0639615	0
	1.58114	0.133829	1
	0.946145	0.0834287	0
	0.3384	0.0716115	0
	0.900633	0.0959557	0
	2.79804	0.253904	1
	0.579276	0.0600995	0
	0.830304	0.12889	0
	0.647576	0.114302	0
	0.577645	0.060647	0
	0.504488	0.0708038	0
	0.627405	0.0736632	0
	0.466433	0.0819931	0
	0.607594	0.0930457	0
	1.09479	0.126354	0
	0.481941	0.0577307	0
	0.500579	0.0729045	0
	0.722323	0.0720099	0
	0.641156	0.0809193	0
	0.566354	0.11058	0
	0.538566	0.0816515	0
	0.417738	0.0509359	0
	0.499624	0.123064	0
	0.39079	0.0720644	0
	0.7083	0.0754504	0
	0.684971	0.110179	0
	0.405813	0.0552082	0
	0.515454	0.0905617	0
	0.48811	0.0400337	0
	0.477291	0.0386635	0
	0.381782	0.0379943	0
	0.520102	0.118182	0
	0.489103	0.0630354	0
	0.452546	0.0737058	0
	0.40904	0.0480312	0
	0.563645	0.0954918	0
	2.5603	0.235244	1
	2.87073	0.229722	1
	2.12968	0.235501	1
	0.37341	0.0467331	0
	0.664891	0.136409	0
	0.494295	0.074438	0
	0.564596	0.0479706	0
	0.402909	0.069332	0
	0.625376	0.0797614	0
	0.413398	0.0611126	0
	0.674907	0.098705	0
	1.2303	0.141663	1
	1.91733	0.0795458	0
	0.838293	0.0714793	0
	0.835407	0.105215	0
	1.40191	0.0913218	0
	1.20544	0.11881	0
	0.623867	0.0592255	0
	0.705388	0.108751	0
	0.607392	0.112888	0
	0.782398	0.24827	0
	0.525724	0.060631	0
	0.482657	0.0704362	0
	0.807605	0.119344	0
	0.819782	0.226443	0
	0.506861	0.0769079	0
	1.84771	0.12257	0
	1.7158	0.253359	0
	0.976352	0.0736101	0
	1.13525	0.160226	1
	1.09596	0.152205	1
	0.575292	0.122046	0
	0.645331	0.0690442	0
	0.493124	0.0979666	0
	0.55079	0.0617802	0
	0.562562	0.0844149	0
	0.668573	0.0917564	0
	2.40724	0.125807	0
	1.41429	0.19916	1
	0.35775	0.0586235	0
	0.432603	0.0599038	0
	0.336257	0.0578021	0
	0.393995	0.0663328	0
	0.33171	0.0538677	0
	0.772813	0.112201	0
	1.3964	0.166026	1
	0.745919	0.0983076	0
	2.5286	0.373873	1
	1.36185	0.140077	1
	0.640442	0.135912	0
	0.699922	0.0864532	0
	2.16357	0.311678	1
	1.36048	0.143722	1
	1.06577	0.156693	1
	0.493152	0.0616698	0
	0.578195	0.0982406	0
	0.437618	0.0856029	0
	0.500402	0.0592621	0
	0.472405	0.044693	0
	0.652674	0.0681111	0
	0.690775	0.108788	0
	0.348482	0.0598217	0
	0.427614	0.0373036	0
	0.477414	0.0812662	0
	0.637659	0.0654177	0
	0.582678	0.0534745	0
	0.47738	0.0444596	0
	0.353744	0.0571294	0
	0.35851	0.0552447	0
	0.309815	0.0377524	0
	0.764781	0.146038	0
	0.317832	0.0366594	0
	0.493996	0.0990633	0
	0.398195	0.0565493	0
	0.447982	0.0801439	0
	0.726034	0.162993	0
	0.518835	0.0598291	0
	0.484285	0.0698183	0
	0.546447	0.13931	0
	0.636	0.165421	0
	0.478672	0.0707738	0
	0.37382	0.0523314	0
	3.30791	0.242308	1
	2.77663	0.229235	1
	3.07292	0.268855	1
	2.08742	0.284961	1
	0.716168	0.091132	0
	0.982055	0.139776	1
	0.624816	0.0652467	0
	2.01604	0.245757	1
	1.56735	0.255249	0
	0.978099	0.0967862	0
	1.69966	0.323388	1
	0.882847	0.148448	0
	1.25769	0.107384	0
	3.1032	0.41336	0
	2.54424	0.344865	1
	1.82175	0.179822	1
	1.75654	0.265586	1
	1.16761	0.137974	1
	2.03859	0.221074	0
	1.32919	0.0962795	0
	1.02454	0.1266	0
	0.942586	0.143738	1
	0.791369	0.129442	0
	0.834389	0.0929474	0
	0.600712	0.18518	0
	1.52991	0.0956095	0
	1.62659	0.233189	1
	0.807529	0.104275	0
	0.738368	0.0713446	0
	1.93388	0.251694	1
	0.864676	0.0821456	0
	0.562175	0.0571016	0
	0.696281	0.0810974	0
	0.405187	0.0436092	0
	0.456249	0.0616016	0
	0.490242	0.0329907	0
	0.749873	0.0849829	0
	0.444197	0.0719584	0
	0.515033	0.0836534	0
	0.405337	0.0499178	0
	0.614136	0.151349	0
	0.508272	0.080178	0
	0.437331	0.0949652	0
	1.37701	0.181278	1
	1.0578	0.172238	1
	0.775492	0.128978	0
	1.58735	0.138814	1
	1.50923	0.270087	1
	0.788833	0.114839	0
	0.981014	0.0945521	0
	2.62873	0.221914	1
	1.72667	0.125597	0
	1.53191	0.199553	1
	1.24401	0.13999	0
	0.374333	0.0688005	0
	0.699117	0.102538	0
	0.558505	0.0699458	0
	0.287294	0.0621706	0
	0.6629	0.0467932	0
	0.867458	0.123501	0
	0.526956	0.0696598	0
	0.461272	0.0371229	0
	2.00501	0.107976	0
	1.71675	0.198148	0
	1.01067	0.164596	0
	0.407732	0.0368502	0
	0.427716	0.0298899	0
	0.809576	0.117348	0
	0.367954	0.0594852	0
	0.312322	0.0273764	0
	0.419587	0.057822	0
	0.508817	0.0558729	0
	0.464611	0.0584689	0
	0.519682	0.0777185	0
	0.515788	0.0428683	0
	0.416793	0.0561903	0
	0.733784	0.0804851	0
	0.517806	0.119512	0
	0.392507	0.0750156	0
	0.567458	0.06992	0
	0.359386	0.0326437	0
	2.25835	0.283079	1
	1.00188	0.137992	0
	0.74731	0.0801143	0
	0.487563	0.108419	0
	0.689849	0.0921449	0
	0.374785	0.0417244	0
	0.601693	0.0850616	0
	0.228942	0.062394	0
	0.67498	0.116974	0
	1.5413	0.297605	1
	1.65083	0.321253	1
	1.09621	0.12795	0
	1.80512	0.317737	1
	1.19443	0.188176	1
	1.84499	0.298994	1
	0.741096	0.1412	0
	0.449188	0.0598453	0
	1.09566	0.17166	1
	0.595658	0.0722438	0
	0.605949	0.0893983	0
	0.756441	0.0961411	0
	0.861764	0.231224	0
	0.458387	0.0706558	0
	1.83473	0.270879	0
	1.97781	0.339846	1
	2.00692	0.295215	1
	2.11309	0.188283	1
	1.12586	0.1396	1
	0.769523	0.0845244	0
	0.553996	0.105425	0
	0.716656	0.0654292	0
	0.586083	0.106424	0
	0.635418	0.100892	0
	0.478477	0.0698565	0
	0.43233	0.0614739	0
	1.37202	0.279913	1
	0.731786	0.101574	0
	0.313069	0.0643937	0
	0.458188	0.0652748	0
	0.562105	0.0812904	0
	0.558683	0.176519	0
	0.432081	0.08717	0
	0.863189	0.163952	0
	1.17581	0.235317	1
	0.745264	0.189313	0
	1.51355	0.150853	1
	0.600749	0.0922938	0
	0.844135	0.130737	0
	1.32802	0.141712	1
	1.89913	0.0967136	0
	1.15757	0.138114	1
	1.39266	0.1988	1
	0.684628	0.0968673	0
	0.331822	0.0875861	0
	0.468739	0.0644553	0
	0.593456	0.0755751	0
	0.361696	0.0821429	0
	0.614056	0.105405	0
	0.752283	0.0859395	0
	0.492083	0.0950994	0
	0.421665	0.0488396	0
	0.725589	0.144126	0
	0.578611	0.085697	0
	0.344264	0.126584	0
	0.440202	0.0718572	0
	0.460122	0.0801564	0
	0.446963	0.0655251	0
	0.531533	0.0826139	0
	0.459148	0.0840355	0
	0.404777	0.0322164	0
	0.82761	0.177288	0
	0.857168	0.129829	0
	0.696199	0.0789469	0
	0.445599	0.0825474	0
	0.57579	0.155015	0
	0.494154	0.0708384	0
	0.456226	0.0780484	0
	0.351083	0.10797	0
	0.499679	0.0731031	0
	0.508848	0.0758981	0
	2.35351	0.210234	1
	1.41322	0.0998149	0
	1.53018	0.131669	1
	2.6596	0.243283	1
	0.891187	0.126187	0
	0.812671	0.179167	0
	1.00781	0.299368	1
	1.23305	0.203607	0
	2.10572	0.227752	0
	2.56335	0.373114	1
	1.59836	0.196819	1
	1.44869	0.0939023	0
	2.92997	0.428953	1
	3.31914	0.429657	0
	2.18934	0.239414	1
	0.795628	0.0694447	0
	2.73716	0.368034	0
	2.40567	0.324716	1
	1.6907	0.230071	1
	1.73528	0.210993	1
	1.69982	0.213659	1
	0.644964	0.107878	0
	1.16017	0.242654	1
	0.955309	0.165448	1
	0.903407	0.132962	0
	1.24611	0.216159	1
	3.15475	0.3845	1
	2.19856	0.218727	1
	0.969932	0.138296	1
	0.842442	0.0958271	0
	1.18323	0.14101	1
	0.687935	0.135537	0
	1.01978	0.127431	0
	0.597855	0.0592733	0
	1.93568	0.29336	1
	0.75753	0.117285	0
	0.498144	0.0870652	0
	0.424733	0.0589148	0
	0.836811	0.124656	0
	0.327576	0.105929	0
	0.490882	0.105419	0
	0.577147	0.107356	0
	1.35163	0.185726	1
	0.501192	0.0467382	0
	1.13833	0.148532	1
	1.31687	0.122334	0
	0.681153	0.115652	0
	1.17224	0.0685182	0
	3.15475	0.414211	1
	2.1652	0.250525	1
	1.68859	0.128727	0
	1.29731	0.127639	0
	0.315605	0.0369618	0
	1.42955	0.229291	0
	0.857097	0.113123	0
	0.637689	0.125896	0
	0.545064	0.0912391	0
	0.564804	0.149407	0
	0.549185	0.0940093	0
	0.393751	0.0486594	0
	2.66287	0.268544	0
	2.65628	0.263766	0
	1.93019	0.184101	0
	0.810603	0.179121	0
	0.32923	0.0467947	0
	0.712724	0.13288	0
	0.436749	0.0589212	0
	0.511797	0.0743937	0
	0.523505	0.0527932	0
	0.427064	0.0528487	0
	0.579253	0.10214	0
	0.274022	0.0277158	0
	0.8069	0.0670959	0
	0.508376	0.0742573	0
	0.410976	0.047316	0
	0.41687	0.0592888	0
	0.52474	0.090283	0
	0.525172	0.124434	0
	0.519512	0.044365	0
	1.06066	0.0942522	0
	3.07198	0.324001	1
	1.15824	0.119097	0
	1.28725	0.143977	1
	0.895208	0.109643	0
	0.769722	0.211555	0
	0.575156	0.0449374	0
	0.647648	0.111813	0
	2.2242	0.284681	1
	0.192874	0.0273107	0
	3.49161	0.372315	0
	2.60823	0.325084	1
	3.17531	0.379669	1
	3.26828	0.427449	0
	2.11753	0.16847	1
	0.956242	0.113486	0
	1.15503	0.133669	1
	1.0291	0.213307	1
	1.48494	0.260238	1
	1.01352	0.200836	1
	0.601638	0.106548	0
	0.618518	0.116275	0
	0.90041	0.117898	0
	2.78272	0.318761	1
	0.661411	0.0798281	0
	1.72367	0.221508	1
	2.96856	0.364211	1
	2.41556	0.230432	1
	1.16503	0.13562	1
	1.60614	0.183606	1
	0.644012	0.070011	0
	0.611926	0.0588237	0
	0.423483	0.0454504	0
	1.47376	0.13674	0
	1.29064	0.122606	0
	0.384692	0.045512	0
	0.391671	0.0433148	0
	0.701071	0.118474	0
	0.604802	0.153699	0
	0.414301	0.0542591	0
	0.46531	0.0652586	0
	0.905733	0.182376	0
	0.652887	0.130723	0
	0.363979	0.0439934	0
	0.508733	0.0705388	0
	0.410794	0.102338	0
	1.06834	0.211692	1
	1.28891	0.170276	1
	0.528532	0.101639	0
	1.55894	0.261198	1
	1.1774	0.112532	0
	0.750463	0.124477	0
	0.711016	0.0607456	0
	1.03761	0.183357	1
	0.536172	0.0628541	0
	0.39012	0.0578026	0
	0.440748	0.0564801	0
	0.323044	0.0332751	0
	0.384514	0.0355403	0
	1.23214	0.164905	0
	1.21909	0.105465	0
	1.01819	0.12532	0
	0.476986	0.0646567	0
	0.405766	0.0739547	0
	0.350002	0.0322226	0
	0.380699	0.0558591	0
	0.677307	0.0862342	0
	0.914455	0.121718	0
	0.578585	0.153851	0
	0.394104	0.0460313	0
	0.597346	0.13427	0
	0.584307	0.103881	0
	0.626008	0.0797025	0
	0.781335	0.0765285	0
	0.314753	0.058699	0
	0.71916	0.092507	0
	0.351076	0.04491	0
	0.455023	0.0524365	0
	2.18378	0.239532	1
	3.64512	0.169529	0
	2.46851	0.168236	1
	1.11047	0.0575028	0
	1.07062	0.124243	0
	0.713494	0.0902696	0
	0.257719	0.0405387	0
	0.499992	0.0722228	0
	0.649867	0.0734614	0
	1.21743	0.100114	0
	0.944485	0.073811	0
	1.72036	0.114325	0
	1.36446	0.16576	1
	3.06856	0.188709	1
	0.820557	0.168527	0
	1.97069	0.108623	0
	2.74262	0.202145	1
	1.73399	0.0850073	0
	1.79497	0.1485	1
	0.363717	0.0244578	0
	0.443737	0.0714198	0
	0.402138	0.0729031	0
	0.846049	0.106036	0
	0.433864	0.0223955	0
	1.53693	0.105372	0
	1.39858	0.0910532	0
	1.29481	0.102149	0
	0.631815	0.0666018	0
	0.80743	0.0730165	0
	0.68355	0.064006	0
	0.83451	0.047315	0
	0.434351	0.0460801	0
	0.53575	0.0667869	0
	0.663108	0.0376987	0
	0.3462	0.021628	0
	0.317053	0.0402022	0
	0.428476	0.0638103	0
	0.400506	0.0701599	0
	0.37729	0.0713432	0
	0.728933	0.0826868	0
	1.1604	0.143278	1
	0.395341	0.051926	0
	0.402311	0.0584284	0
	0.739652	0.0899076	0
	0.416833	0.0529927	0
	0.865027	0.0974834	0
	1.01649	0.0766308	0
	0.711106	0.0745052	0
	1.13863	0.163334	1
	1.29624	0.128821	0
	0.56537	0.0968715	0
	0.431895	0.0555011	0
	1.45146	0.111671	0
	0.402409	0.0485871	0
	0.409903	0.034531	0
	0.524157	0.0492638	0
	0.336665	0.0865453	0
	0.578511	0.0388113	0
	1.83572	0.0744878	0
	2.00111	0.0863677	0
	1.25829	0.085588	0
	0.463521	0.0266175	0
	0.703101	0.0530152	0
	0.324126	0.038839	0
	0.482258	0.0572896	0
	0.723482	0.0948509	0
	0.469645	0.0770499	0
	0.619959	0.0771163	0
	0.650501	0.0884051	0
	0.37113	0.0484401	0
	0.327912	0.0460533	0
	0.543073	0.0470567	0
	0.519588	0.0448481	0
	0.398896	0.0481336	0
	0.803861	0.082478	0
	0.431507	0.05812	0
	0.657078	0.0658537	0
	1.1888	0.0988362	0
	2.02536	0.161186	1
	1.41811	0.169991	0
	1.28712	0.148317	1
	0.752467	0.07059	0
	0.603066	0.128445	0
	0.925774	0.0968329	0
	0.525162	0.0592787	0
	2.88523	0.249202	1
	1.38858	0.164643	1
	3.79811	0.253822	1
	1.56864	0.206179	1
	3.44424	0.209112	1
	2.6565	0.204475	1
	2.12699	0.20622	1
	1.68709	0.147695	1
	2.38702	0.195142	1
	1.6624	0.155955	1
	0.479943	0.0571231	0
	0.447592	0.0921437	0
	0.481768	0.0938955	0
	2.78562	0.261034	1
	0.477981	0.0376248	0
	3.63755	0.287475	1
	1.66347	0.154867	1
	2.64701	0.303657	1
	3.49069	0.286269	1
	3.63603	0.301129	0
	1.4572	0.0680666	0
	0.922991	0.13205	1
	0.461902	0.056079	0
	1.35344	0.142265	1
	2.29228	0.103668	0
	1.03977	0.0773245	0
	0.428264	0.0507582	0
	0.449849	0.0336204	0
	0.751889	0.0778533	0
	0.319654	0.0648227	0
	0.742275	0.101623	0
	1.14173	0.207871	1
	0.596376	0.106829	0
	0.623785	0.0989786	0
	0.656484	0.0756134	0
	0.481919	0.0694328	0
	0.53988	0.0551226	0
	0.9782	0.118218	0
	0.851335	0.128118	0
	0.938371	0.118016	0
	1.11595	0.112848	0
	0.396723	0.0517353	0
	0.666706	0.0562064	0
	1.61427	0.169419	1
	0.653395	0.108756	0
	0.516682	0.0550311	0
	0.415857	0.0513987	0
	0.505285	0.0472434	0
	0.484835	0.070172	0
	1.06676	0.0814042	0
	0.606445	0.0982309	0
	0.931586	0.0851712	0
	0.625298	0.146077	0
	0.461065	0.0695265	0
	0.482931	0.0660329	0
	0.577804	0.0560223	0
	0.855981	0.0825367	0
	0.476569	0.0570694	0
	0.691701	0.0695824	0
	0.472361	0.0686298	0
	0.363664	0.0428818	0
	0.459371	0.0532355	0
	0.578078	0.0378366	0
	0.56585	0.0644417	0
	0.45677	0.0656714	0
	0.996256	0.16029	0
	1.16573	0.149066	0
	0.714494	0.050908	0
	2.02852	0.135842	0
	3.36248	0.256497	0
	3.78065	0.309018	0
	0.777443	0.111373	0
	0.419544	0.0435592	0
	0.966247	0.148854	1
	0.5477	0.111607	0
	0.955312	0.0806534	0
	0.510787	0.0844339	0
	1.82491	0.158956	1
	0.991226	0.0734919	0
	0.937982	0.123835	0
	1.66905	0.13401	1
	3.54918	0.281315	0
	1.60545	0.0868245	0
	1.35623	0.117247	0
	1.80113	0.17135	1
	0.731571	0.0847646	0
	0.478378	0.147452	0
	0.372512	0.0269347	0
	0.514311	0.0689924	0
	0.621783	0.112745	0
	1.09532	0.137305	1
	0.965603	0.136305	1
	0.484441	0.0540043	0
	1.26398	0.101986	0
	0.672914	0.0526995	0
	0.530636	0.0560747	0
	0.846154	0.0933913	0
	0.454027	0.0424954	0
	0.440047	0.0519043	0
	0.511442	0.100321	0
	0.469734	0.0498244	0
	0.469657	0.0598653	0
	0.270978	0.0518876	0
	0.392892	0.0720276	0
	1.06164	0.167987	1
	0.516855	0.0906978	0
	0.991833	0.0967023	0
	0.307728	0.0415327	0
	0.647001	0.10827	0
	0.871905	0.137456	0
	0.781482	0.13601	0
	0.593052	0.0802223	0
	0.915973	0.186255	1
	0.706431	0.0876734	0
	0.914431	0.119129	0
	1.0392	0.140069	1
	0.5689	0.123851	0
	0.42165	0.0487294	0
	1.97896	0.161839	1
	0.541619	0.0397016	0
	0.338006	0.0373559	0
	0.445263	0.0325379	0
	0.515609	0.0631213	0
	0.585007	0.0960321	0
	2.65857	0.105412	0
	2.72928	0.151573	0
	1.671	0.105363	0
	0.512174	0.108966	0
	0.699592	0.08185	0
	0.560668	0.0409995	0
	0.471988	0.0431599	0
	0.531983	0.0629973	0
	0.549486	0.0736846	0
	0.630405	0.0650611	0
	0.499566	0.0432518	0
	0.587588	0.050886	0
	0.480768	0.0759134	0
	0.466981	0.0390507	0
	0.364898	0.0353544	0
	0.584764	0.0684697	0
	0.450701	0.0382483	0
	0.544246	0.0548066	0
	0.542094	0.0776231	0
	0.815143	0.102632	0
	3.17483	0.224989	0
	0.757629	0.099583	0
	0.397202	0.0865116	0
	0.599332	0.228438	0
	0.73779	0.1292	0
	0.907461	0.20635	0
	1.18949	0.18039	1
	1.3186	0.14076	1
	1.3376	0.199752	1
	3.96119	0.323102	0
	1.34668	0.185184	1
	3.84671	0.270584	0
	3.63383	0.264	0
	2.79315	0.176571	0
	1.92628	0.262076	1
	0.766052	0.0563099	0
	0.564002	0.162876	0
	0.500517	0.0744113	0
	0.648869	0.119501	0
	0.46164	0.0879324	0
	1.31741	0.155395	1
	1.063	0.141405	1
	2.68263	0.221798	1
	1.69612	0.116962	0
	2.79002	0.162245	1
	2.26753	0.13839	0
	1.57764	0.158875	0
	0.745354	0.0921033	0
	0.367835	0.0707956	0
	0.881153	0.126275	0
	0.79728	0.110905	0
	0.706128	0.0908054	0
	0.544151	0.067545	0
	0.502654	0.0784257	0
	0.370332	0.0452538	0
	0.730399	0.101382	0
	0.610737	0.110798	0
	0.606596	0.132066	0
	0.56592	0.0910041	0
	0.533671	0.0772825	0
	0.282142	0.0333609	0
	0.633376	0.0776142	0
	0.705709	0.0797536	0
	0.467802	0.0491549	0
	1.24849	0.134609	1
	0.764812	0.0626488	0
	0.504652	0.0573094	0
	0.780963	0.0714628	0
	0.789505	0.088232	0
	0.451612	0.0426561	0
	0.543712	0.0652137	0
	0.597781	0.0869939	0
	0.364635	0.0474819	0
	0.742796	0.0824238	0
	1.46892	0.134298	0
	0.947429	0.0658054	0
	0.570416	0.104601	0
	0.442328	0.0603081	0
	0.378931	0.0308731	0
	0.656796	0.117028	0
	0.442614	0.0564343	0
	0.571127	0.0544805	0
	0.673468	0.044959	0
	0.589157	0.0484143	0
	0.408032	0.0346986	0
	0.571566	0.0956851	0
	0.602117	0.0529871	0
	0.714554	0.0887079	0
	0.458698	0.0763197	0
	0.622146	0.0729661	0
	1.23979	0.185893	0
	0.533059	0.065395	0
	0.663243	0.0515167	0
	3.69292	0.330588	0
	4.23301	0.380715	0
	0.403476	0.118995	0
	0.830342	0.0647438	0
	0.572188	0.0864954	0
	1.74994	0.312502	1
	0.736966	0.075638	0
	0.740438	0.126526	0
	1.24777	0.162314	1
	1.03169	0.176523	0
	1.13075	0.147727	1
	0.765472	0.115374	0
	0.949954	0.117926	0
	3.72205	0.347128	0
	2.21788	0.251412	1
	1.58711	0.0780615	0
	0.526599	0.122658	0
	0.481993	0.0884774	0
	1.28021	0.2677	1
	0.742544	0.0923522	0
	1.01601	0.209365	1
	1.14487	0.120499	0
	0.751604	0.0780774	0
	0.392459	0.0419926	0
	1.01034	0.155399	1
	1.46942	0.122647	0
	0.573707	0.0712727	0
	0.490828	0.0520842	0
	0.369832	0.0628176	0
	0.798611	0.0988462	0
	0.497549	0.0678523	0
	1.28407	0.131649	0
	0.481358	0.0786991	0
	0.503495	0.0639979	0
	0.580999	0.143084	0
	0.295169	0.0762119	0
	0.646052	0.0776925	0
	0.397031	0.0597996	0
	0.693775	0.111713	0
	0.770533	0.110944	0
	0.51126	0.082584	0
	0.777774	0.141146	0
	1.83767	0.19808	1
	2.48606	0.203625	1
	2.4151	0.35825	1
	2.3667	0.241893	1
	0.388857	0.0419985	0
	1.01178	0.0749266	0
	3.18264	0.27223	1
	1.04194	0.1201	0
	0.486814	0.0659824	0
	0.512999	0.0773523	0
	0.528225	0.0508968	0
	0.732795	0.100968	0
	1.9858	0.182879	0
	1.36365	0.0901085	0
	1.03187	0.0547895	0
	0.527363	0.0456389	0
	0.554974	0.0685101	0
	0.438621	0.0463353	0
	0.38166	0.040282	0
	0.455108	0.0505467	0
	0.668279	0.0606036	0
	0.524669	0.0727125	0
	0.495699	0.0343815	0
	0.418285	0.036164	0
	0.616573	0.0404853	0
	0.884775	0.0656031	0
	0.81122	0.0414006	0
	0.944673	0.0785343	0
	0.491718	0.035077	0
	0.879854	0.0870764	0
	0.723926	0.0956658	0
	2.91297	0.34639	0
	0.425312	0.0783318	0
	0.456169	0.120581	0
	0.629933	0.114172	0
	1.18042	0.221686	1
	0.88358	0.181961	0
	1.001	0.159374	1
	0.973399	0.338528	1
	2.56829	0.213757	1
	1.68842	0.180425	1
	3.17244	0.248054	0
	1.71496	0.215253	1
	3.78576	0.253201	1
	1.79266	0.161605	1
	0.559449	0.0631656	0
	0.488617	0.126879	0
	0.409737	0.0739552	0
	0.712736	0.122585	0
	0.356409	0.044386	0
	0.746512	0.165531	0
	0.931643	0.162448	0
	3.24918	0.365593	1
	1.84231	0.135921	1
	3.00247	0.250533	1
	3.7527	0.320893	0
	3.88549	0.331866	1
	1.97757	0.183654	0
	0.505252	0.0760352	0
	1.0058	0.21637	1
	0.428287	0.0691546	0
	0.724977	0.0717446	0
	0.472213	0.0415781	0
	0.282999	0.0614474	0
	0.358565	0.0768046	0
	0.492056	0.0715371	0
	1.0196	0.196645	0
	0.416681	0.0766324	0
	0.499425	0.103091	0
	0.794981	0.112087	0
	0.361383	0.0651774	0
	0.841246	0.0798547	0
	1.07186	0.238927	1
	0.537686	0.0896003	0
	1.64844	0.291811	1
	0.782144	0.0906537	0
	0.497303	0.0414977	0
	0.753622	0.0823569	0
	2.15471	0.201614	1
	0.453152	0.0696174	0
	0.637306	0.0699955	0
	0.48645	0.0581928	0
	0.436037	0.0437846	0
	0.435257	0.0404102	0
	1.15185	0.131198	0
	1.29612	0.174628	0
	0.663645	0.123183	0
	0.667971	0.169427	0
	0.329204	0.0297559	0
	0.700276	0.0540458	0
	0.651609	0.0628424	0
	0.572058	0.080519	0
	0.693157	0.146201	0
	0.684789	0.142283	0
	0.230642	0.0252707	0
	0.56945	0.071012	0
	0.577194	0.0517314	0
	0.511913	0.0545134	0
	0.498627	0.0396788	0
	0.535873	0.0609499	0
	0.638992	0.137746	0
	1.04081	0.124049	0
	0.536309	0.070479	0
	0.653515	0.0968295	0
	0.530131	0.0740468	0
	0.357835	0.0429558	0
	0.624579	0.130976	0
	0.751051	0.231215	0
	1.23757	0.202107	0
	0.725483	0.11046	0
	0.472185	0.0736791	0
	0.628342	0.102412	0
	2.0247	0.274423	0
	0.570888	0.0881628	0
	3.23556	0.165952	0
	1.28044	0.157422	0
	3.0306	0.158406	0
	0.303402	0.0719552	0
	0.566621	0.0630227	0
	0.88455	0.156439	0
	0.444784	0.0667275	0
	1.22149	0.217842	0
	0.66932	0.0868199	0
	0.816465	0.0998448	0
	0.847024	0.113969	0
	0.681268	0.0837414	0
	0.706333	0.0886494	0
	1.02165	0.21199	0
	1.92703	0.176809	0
	0.693587	0.11909	0
	0.440705	0.0490927	0
	0.474131	0.0428039	0
	0.513253	0.0599395	0
	0.402965	0.0506042	0
	0.572215	0.0501787	0
	0.979293	0.201382	0
	0.670049	0.104585	0
	0.625471	0.115523	0
	0.469294	0.060513	0
	0.811968	0.103589	0
	0.801412	0.093794	0
	0.552688	0.0778906	0
	1.48709	0.136595	0
	2.13429	0.275518	0
	2.82463	0.279133	0
	1.60755	0.181657	0
	1.80214	0.234524	0
	0.471442	0.066079	0
	1.06102	0.113209	0
	0.84316	0.0995177	0
	0.612955	0.0509474	0
	0.75939	0.0848157	0
	0.369545	0.0390231	0
	0.761714	0.0558355	0
	0.391429	0.0296121	0
	0.449098	0.0351656	0
	0.746583	0.0959791	0
	0.681543	0.06426	0
	0.663895	0.0936539	0
	0.466501	0.0468885	0
	0.472923	0.0553369	0
	0.365373	0.0561008	0
	0.600341	0.0760695	0
	0.659139	0.0552285	0
	0.535817	0.0503193	0
	0.650252	0.0649012	0
	0.527386	0.0314263	0
	0.529559	0.0571643	0
	0.826596	0.0904699	0
	0.867361	0.0819074	0
	1.42702	0.130608	0
	0.693993	0.0608592	0
	0.629478	0.0632377	0
	0.731159	0.0866273	0
	1.85301	0.17517	1
	3.23843	0.369275	0
	1.80342	0.326143	1
	2.30205	0.296536	1
	2.12154	0.277426	1
	1.03515	0.125233	0
	0.671817	0.153856	0
	0.455662	0.0867431	0
	0.404699	0.0582277	0
	0.586456	0.0994184	0
	0.612847	0.219574	0
	0.435384	0.0419296	0
	0.654722	0.0523701	0
	0.875001	0.121435	0
	2.69878	0.344152	1
	1.04698	0.125892	0
	1.96879	0.250994	1
	1.30902	0.190816	1
	0.818841	0.0871934	0
	0.428336	0.0462271	0
	0.333103	0.0314904	0
	0.724729	0.103512	0
	0.779544	0.0746498	0
	0.593586	0.0559232	0
	0.507762	0.0953347	0
	1.69395	0.241647	1
	0.35045	0.072271	0
	0.457497	0.0747103	0
	0.654717	0.162969	0
	0.742928	0.115358	0
	0.4566	0.162024	0
	0.481491	0.0775514	0
	0.290026	0.0525683	0
	0.769424	0.171068	0
	0.273736	0.0631707	0
	0.987694	0.189098	1
	0.814745	0.155342	0
	0.367177	0.0562316	0
	0.499449	0.0868587	0
	1.53216	0.259034	1
	0.536692	0.0823396	0
	0.402982	0.0564658	0
	0.406549	0.0897705	0
	0.675475	0.225529	0
	0.482634	0.109979	0
	0.426855	0.0638505	0
	0.284727	0.0417571	0
	0.499852	0.0307099	0
	0.328471	0.0416608	0
	0.525891	0.0705795	0
	0.299946	0.0466698	0
	0.49069	0.0406828	0
	0.589536	0.0732048	0
	0.378828	0.0765766	0
	0.4938	0.0705175	0
	0.394502	0.117273	0
	0.480781	0.0787671	0
	0.348876	0.0587672	0
	0.532953	0.0658788	0
	0.655234	0.180815	0
	0.43388	0.0662739	0
	0.637769	0.130075	0
	0.516927	0.085509	0
	0.348378	0.0291462	0
	0.282101	0.0504747	0
	0.351856	0.0401361	0
	0.88738	0.13496	0
	0.426402	0.0613866	0
	0.638342	0.0759954	0
	0.598593	0.13179	0
	1.11627	0.155185	1
	1.88782	0.263115	1
	2.8338	0.332143	0
	2.52165	0.300188	1
	2.51732	0.268309	1
	0.647766	0.136837	0
	0.938634	0.161183	1
	0.74488	0.196185	0
	0.553916	0.132155	0
	1.41065	0.281474	1
	1.07604	0.22549	1
	0.520372	0.0806538	0
	2.08238	0.291177	1
	0.704066	0.134157	0
	1.5769	0.252063	1
	1.86022	0.231022	0
	1.84806	0.212892	1
	1.81587	0.16269	1
	0.835789	0.192693	0
	0.608513	0.0827267	0
	0.901699	0.198934	0
	0.445162	0.0709376	0
	0.645661	0.1193	0
	0.558393	0.10237	0
	2.20354	0.171953	1
	0.484398	0.0794525	0
	0.388453	0.069761	0
	0.488417	0.103634	0
	0.573955	0.0823325	0
	0.290422	0.0728392	0
	0.278416	0.114403	0
	0.885098	0.175294	0
	1.43549	0.288396	1
	0.420771	0.120408	0
	0.58647	0.107041	0
	0.906567	0.20588	0
	0.512922	0.0609146	0
	0.676417	0.167598	0
	2.37494	0.282646	0
	0.470325	0.0828163	0
	0.903002	0.178121	0
	0.791438	0.116214	0
	0.249791	0.044455	0
	0.292143	0.0911344	0
	0.968414	0.167628	1
	0.711638	0.180259	0
	0.5242	0.139484	0
	0.577419	0.0841587	0
	0.593761	0.0759344	0
	0.490867	0.0610383	0
	0.487433	0.0738747	0
	0.621391	0.100409	0
	0.250492	0.0551561	0
	0.279591	0.0683218	0
	0.465556	0.0967267	0
	0.440854	0.0780536	0
	0.526963	0.0801526	0
	0.479175	0.0975311	0
	0.382976	0.0527733	0
	0.506375	0.0700126	0
	0.840545	0.134567	0
	0.578969	0.115159	0
	0.498446	0.0835361	0
	0.477706	0.0868184	0
	0.348385	0.0622273	0
	0.497123	0.177695	0
	0.74704	0.161923	0
	0.458039	0.072096	0
	0.75433	0.110289	0
	0.557416	0.0608183	0
	2.84046	0.375331	0
	1.67656	0.181924	1
	1.46807	0.0860735	0
	0.461971	0.0500655	0
	0.516842	0.0761578	0
	0.686934	0.0796612	0
	0.355639	0.0474249	0
	0.513212	0.088323	0
	0.577678	0.0549721	0
	0.349227	0.0532316	0
	1.49288	0.0949665	0
	1.52979	0.0933608	0
	1.26028	0.239296	1
	0.695779	0.0674307	0
	0.673231	0.0854826	0
	1.1176	0.0605655	0
	0.461364	0.120168	0
	0.399768	0.0659833	0
	0.756714	0.156881	0
	0.402667	0.0580647	0
	0.203363	0.0214253	0
	0.70279	0.0945778	0
	1.4825	0.0701627	0
	0.989498	0.141763	1
	0.52265	0.0594665	0
	0.275907	0.0247879	0
	0.752078	0.164898	0
	0.673311	0.0895996	0
	0.280743	0.0520149	0
	0.499874	0.0664823	0
	0.297046	0.0462448	0
	0.57905	0.0938571	0
	0.541604	0.055948	0
	0.510897	0.0522227	0
	0.738995	0.104167	0
	0.465051	0.0970557	0
	1.07379	0.123672	0
	0.677048	0.132824	0
	0.692985	0.0918114	0
	0.551724	0.0586322	0
	0.30857	0.0420208	0
	0.480998	0.0484865	0
	0.669338	0.163414	0
	0.627915	0.104121	0
	0.424417	0.0700105	0
	0.363877	0.0848696	0
	0.639314	0.130054	0
	0.324012	0.0372889	0
	0.41606	0.0718748	0
	0.703172	0.128144	0
	0.632862	0.0522679	0
	0.47684	0.0517889	0
	0.349053	0.0426267	0
	0.409498	0.0537592	0
	0.646873	0.094491	0
	0.527849	0.124828	0
	0.467739	0.0482214	0
	0.42149	0.0452223	0
	0.460106	0.0654004	0
	0.646388	0.067364	0
	0.585576	0.0480738	0
	0.392362	0.0468393	0
	0.587916	0.0591462	0
	0.334166	0.0465654	0
	0.508005	0.0525207	0
	0.502664	0.0927455	0
	0.493403	0.0604068	0
	0.608932	0.0423805	0
	2.8773	0.157256	1
	3.55672	0.452969	0
	2.18025	0.184493	1
	1.41986	0.201814	1
	0.897447	0.154379	0
	1.24261	0.205173	1
	1.23856	0.211096	1
	0.919695	0.133166	1
	0.572753	0.0889999	0
	1.47635	0.324123	1
	1.88743	0.117922	0
	2.71726	0.339096	1
	1.95112	0.179829	1
	1.83686	0.111268	0
	2.75935	0.237845	1
	1.95171	0.233476	1
	0.75832	0.068823	0
	1.29165	0.15739	1
	0.731061	0.142188	0
	0.473631	0.0678415	0
	0.568464	0.13186	0
	1.01956	0.205417	1
	1.85074	0.294995	0
	0.488876	0.0833173	0
	0.528525	0.073441	0
	0.762403	0.118615	0
	0.588735	0.182828	0
	0.672469	0.179294	0
	0.751876	0.212214	0
	0.674679	0.115799	0
	0.312667	0.0536251	0
	0.368356	0.0633622	0
	1.24233	0.229815	1
	0.40917	0.0595947	0
	0.674988	0.113072	0
	0.710113	0.083433	0
	0.58701	0.0906681	0
	0.714085	0.158482	0
	0.940301	0.147033	1
	0.624466	0.165208	0
	0.479716	0.0596292	0
	1.44885	0.194563	1
	0.536296	0.106044	0
	0.347452	0.0774694	0
	0.419893	0.0588685	0
	0.540493	0.0857655	0
	0.367599	0.0800227	0
	1.65645	0.217802	0
	1.50099	0.181062	0
	0.392481	0.0512718	0
	0.572361	0.132138	0
	0.480544	0.114797	0
	0.429978	0.0739551	0
	0.336971	0.0409057	0
	0.749338	0.107396	0
	0.529795	0.0510685	0
	0.411073	0.0811273	0
	0.319705	0.0563025	0
	0.520635	0.0464415	0
	0.359036	0.0770264	0
	0.543774	0.0980251	0
	0.519687	0.0810083	0
	0.3003	0.0431804	0
	0.553098	0.0542833	0
	0.760554	0.117402	0
	0.580096	0.0731395	0
	2.91099	0.451601	1
	2.99218	0.378658	1
	1.10562	0.114189	0
	0.673543	0.0894635	0
	0.908362	0.0881294	0
	0.703598	0.148425	0
	1.78798	0.210143	1
	1.68727	0.126861	0
	0.55514	0.0626229	0
	2.0358	0.266675	1
	1.17571	0.0600703	0
	2.57384	0.352074	0
	1.66288	0.106729	0
	2.32168	0.26781	1
	2.23151	0.158082	0
	0.68094	0.209988	0
	0.571923	0.0897117	0
	1.22685	0.219438	1
	0.888239	0.156081	0
	0.832607	0.0846832	0
	0.363003	0.056501	0
	0.627848	0.0709827	0
	0.380984	0.0441068	0
	0.482989	0.0770712	0
	0.370188	0.0614763	0
	0.516831	0.0591424	0
	0.269263	0.0768096	0
	0.323313	0.0521989	0
	0.563611	0.205081	0
	1.16425	0.256511	1
	0.409317	0.147248	0
	0.831545	0.10891	0
	0.721031	0.153494	0
	0.747986	0.123517	0
	0.687344	0.107465	0
	2.71379	0.413429	1
	0.629936	0.146757	0
	0.51535	0.111781	0
	0.545351	0.0950734	0
	0.371679	0.112423	0
	0.59316	0.0632898	0
	0.669589	0.113785	0
	0.4923	0.0469619	0
	0.590612	0.0852517	0
	0.663158	0.112932	0
	0.509141	0.134085	0
	0.522057	0.126415	0
	0.591706	0.111376	0
	0.314538	0.0471681	0
	0.365555	0.0406895	0
	0.273933	0.0614935	0
	0.362057	0.0520748	0
	0.520054	0.0772421	0
	0.44639	0.069838	0
	0.778303	0.126383	0
	0.310311	0.0426713	0
	0.364444	0.0692272	0
	0.428421	0.0834029	0
	0.350486	0.0614989	0
	0.499592	0.0468123	0
	0.542534	0.0775091	0
	0.551594	0.0327767	0
	0.564358	0.123841	0
	0.563437	0.114718	0
	0.584245	0.074808	0
	0.552367	0.085979	0
	3.25807	0.419677	1
	1.78531	0.103073	0
	3.24063	0.319335	0
	2.51349	0.308354	1
	1.59554	0.184099	1
	1.48232	0.161135	1
	1.26297	0.212712	1
	0.581019	0.0631994	0
	0.698125	0.0645944	0
	0.738873	0.114456	0
	1.85711	0.118787	0
	1.19388	0.14596	1
	3.45993	0.395195	1
	3.00573	0.325523	1
	1.41777	0.0914119	0
	2.27454	0.161913	1
	2.26952	0.161168	1
	0.802231	0.118729	0
	0.826258	0.0881488	0
	0.565923	0.0851373	0
	2.06609	0.304643	1
	0.701688	0.118485	0
	0.634674	0.102904	0
	0.380705	0.0462279	0
	0.516521	0.104122	0
	0.417423	0.147224	0
	0.418243	0.0787003	0
	0.494678	0.105173	0
	1.44483	0.227656	1
	0.49222	0.0704378	0
	0.929153	0.133674	1
	1.02077	0.123341	0
	0.402388	0.0489899	0
	0.502454	0.0617713	0
	2.73534	0.402704	1
	0.996584	0.119629	0
	1.07901	0.195359	1
	0.591048	0.093975	0
	0.466419	0.0653395	0
	1.01731	0.130941	0
	0.783711	0.0656838	0
	0.493514	0.0692753	0
	0.270779	0.0365782	0
	0.505692	0.0793329	0
	0.210802	0.0210837	0
	0.730427	0.209342	0
	2.09921	0.147539	0
	1.91543	0.167486	0
	1.61841	0.120326	0
	0.251083	0.0606104	0
	0.211727	0.0318241	0
	0.509812	0.0507249	0
	0.440042	0.0550555	0
	0.588289	0.0821216	0
	0.826826	0.0931514	0
	0.609613	0.0908408	0
	0.759973	0.110231	0
	0.538527	0.0549675	0
	0.395021	0.0280755	0
	0.473725	0.0649675	0
	0.723786	0.0965404	0
	0.399029	0.0741501	0
	1.07857	0.121589	0
	0.960452	0.128978	0
	0.354839	0.0794637	0
	1.45677	0.148007	1
	3.59185	0.3907	1
	1.1913	0.203384	1
	1.64362	0.198233	1
	1.17215	0.146301	1
	1.06159	0.225112	1
	0.76315	0.164751	0
	0.362591	0.045335	0
	1.66288	0.153838	1
	2.13498	0.212983	1
	1.35489	0.0552292	0
	1.37741	0.138903	1
	2.26963	0.237092	1
	1.38837	0.244997	0
	1.01635	0.135335	0
	0.764353	0.103361	0
	0.39221	0.0310886	0
	0.22953	0.0224977	0
	0.496374	0.0452957	0
	2.25391	0.114226	0
	3.11815	0.244225	1
	0.508655	0.0491819	0
	0.523617	0.128701	0
	0.662715	0.165621	0
	0.601452	0.114404	0
	0.523683	0.0833303	0
	0.503992	0.0510008	0
	0.548658	0.149584	0
	0.660354	0.128034	0
	0.677396	0.0980466	0
	0.464737	0.0711573	0
	0.48101	0.0562926	0
	0.625093	0.0503403	0
	0.849614	0.166575	0
	0.806117	0.176016	0
	1.3635	0.266185	1
	0.902413	0.102515	0
	0.401991	0.0463938	0
	0.659854	0.0814195	0
	0.856487	0.199462	0
	0.531182	0.0628599	0
	0.415826	0.0329574	0
	0.48567	0.076927	0
	0.449463	0.0538421	0
	0.496202	0.088702	0
	1.66266	0.111392	0
	1.46937	0.174832	0
	0.762623	0.076564	0
	0.532828	0.0832274	0
	0.409293	0.0942006	0
	0.526781	0.125178	0
	0.434581	0.0360611	0
	0.334526	0.0370897	0
	0.77718	0.113853	0
	0.798807	0.131499	0
	0.369928	0.0490103	0
	0.658546	0.0479704	0
	0.350945	0.0615592	0
	0.432693	0.049091	0
	0.567155	0.0658724	0
	0.413058	0.0585649	0
	0.880894	0.156132	0
	0.503315	0.0835262	0
	0.600434	0.0882089	0
	1.39732	0.125895	0
	3.99033	0.29577	0
	3.94614	0.299349	0
	2.74893	0.18757	1
	2.01461	0.194474	1
	0.371239	0.0537229	0
	0.283734	0.0464945	0
	0.560376	0.0643247	0
	1.29676	0.0848239	0
	0.226773	0.0337314	0
	2.04405	0.137219	1
	1.78199	0.166771	1
	3.60951	0.283831	1
	1.45586	0.0989017	0
	1.62435	0.139311	1
	1.41906	0.0728952	0
	1.5597	0.0883003	0
	0.465749	0.0821966	0
	0.556057	0.0752709	0
	0.601279	0.0470968	0
	0.777411	0.0742512	0
	0.528874	0.0642813	0
	0.533745	0.0754526	0
	0.290074	0.047631	0
	0.359931	0.06593	0
	0.703127	0.160025	0
	0.718371	0.104285	0
	0.377891	0.0457423	0
	0.525142	0.0857492	0
	0.497421	0.0535288	0
	0.379511	0.0583273	0
	1.02988	0.0991035	0
	0.839704	0.0788733	0
	0.361452	0.0497607	0
	0.536669	0.0557855	0
	0.987841	0.116809	0
	0.425821	0.0355224	0
	0.516803	0.0559038	0
	0.98916	0.169028	1
	0.531874	0.0594271	0
	0.572112	0.0585002	0
	0.515427	0.0948681	0
	0.540218	0.100113	0
	0.628152	0.0712597	0
	0.861632	0.104552	0
	0.938564	0.0913418	0
	0.48681	0.0335576	0
	0.683179	0.107109	0
	0.428093	0.0521969	0
	0.452752	0.0515474	0
	0.532322	0.0482629	0
	0.658516	0.0925477	0
	0.584053	0.0300489	0
	0.640294	0.10208	0
	0.23074	0.0225481	0
	0.583715	0.0619992	0
	0.544011	0.0649152	0
	0.819401	0.142813	0
	0.506582	0.0492269	0
	0.574172	0.0859396	0
	1.12336	0.143894	0
	0.643999	0.057224	0
	0.56571	0.0584954	0
	2.9231	0.318592	1
	3.54967	0.363171	1
	1.02503	0.117502	0
	1.17655	0.108241	0
	0.611288	0.159871	0
	0.463923	0.0508934	0
	0.859059	0.0701992	0
	2.46888	0.218552	1
	0.439051	0.0484177	0
	3.24459	0.208943	1
	2.16766	0.341709	1
	3.87848	0.361862	0
	2.9664	0.231082	1
	2.33915	0.167998	1
	0.927187	0.13685	0
	0.687988	0.0757552	0
	0.63296	0.0438234	0
	2.59616	0.116382	0
	3.37253	0.209996	1
	1.81869	0.168143	0
	1.42552	0.0763675	0
	0.37496	0.046685	0
	0.440675	0.120623	0
	0.644637	0.145719	0
	0.836331	0.159285	0
	0.879517	0.14879	0
	0.40748	0.0510798	0
	0.461674	0.0670739	0
	0.726511	0.121344	0
	0.601144	0.0931468	0
	0.840187	0.120618	0
	1.76708	0.23197	1
	0.86996	0.106768	0
	1.08301	0.12438	0
	1.24006	0.144161	0
	0.646859	0.106006	0
	0.771391	0.128088	0
	0.718592	0.113104	0
	0.513989	0.0837853	0
	0.651182	0.0614623	0
	0.427303	0.0811094	0
	0.362026	0.0312787	0
	0.531343	0.072088	0
	1.97133	0.0986688	0
	2.29999	0.172569	0
	1.34956	0.0653136	0
	0.481892	0.0486364	0
	0.749125	0.081741	0
	0.644543	0.0720696	0
	0.533759	0.069942	0
	0.636368	0.093189	0
	0.677587	0.0592281	0
	0.399606	0.0435735	0
	0.619159	0.0585885	0
	0.437179	0.0620861	0
	0.332252	0.0425149	0
	0.560895	0.0576657	0
	0.545728	0.0473161	0
	0.403818	0.0696042	0
	0.537665	0.0818842	0
	0.816901	0.0983697	0
	0.523829	0.0485829	0
	3.7662	0.329187	0
	2.01444	0.187571	1
	1.9894	0.252752	1
	0.94004	0.0962371	0
	0.353385	0.0543743	0
	0.476091	0.0676693	0
	0.56179	0.108669	0
	0.309511	0.0459823	0
	1.05106	0.226026	1
	0.861232	0.101102	0
	0.90293	0.0681265	0
	3.64932	0.241091	0
	1.79014	0.121228	0
	1.41966	0.132948	0
	2.8222	0.212991	0
	0.856281	0.122545	0
	0.629939	0.0645564	0
	0.640154	0.0792065	0
	0.49712	0.0442398	0
	0.494711	0.0442719	0
	0.570269	0.0780588	0
	0.434042	0.0539509	0
	0.448024	0.0820324	0
	0.593202	0.0982718	0
	1.05226	0.145561	1
	0.691217	0.120725	0
	0.618963	0.124257	0
	0.757176	0.124799	0
	0.358244	0.0481423	0
	1.19287	0.152382	1
	1.61137	0.181637	1
	0.709411	0.103302	0
	0.569725	0.0621427	0
	0.517542	0.0772078	0
	0.602668	0.0690965	0
	0.806345	0.102055	0
	0.911607	0.135486	1
	0.579696	0.048001	0
	0.946083	0.135069	0
	0.376202	0.0472386	0
	0.399097	0.0747183	0
	0.878729	0.0765788	0
	2.47322	0.193416	0
	2.45991	0.20895	0
	1.59404	0.130243	0
	0.576357	0.0550692	0
	0.498908	0.0905022	0
	0.497366	0.0564281	0
	0.756525	0.0692793	0
	0.894408	0.132221	0
	0.674424	0.0921046	0
	0.768827	0.121905	0
	0.488514	0.0399453	0
	0.598322	0.0817599	0
	0.822416	0.0958478	0
	0.293647	0.0329902	0
	0.526126	0.0304227	0
	0.49481	0.0943617	0
	0.731442	0.0893044	0
	0.653963	0.0739768	0
	0.637936	0.0735448	0
	1.29894	0.118808	0
	2.18173	0.210199	0
	1.65594	0.174903	0
	0.537535	0.0756333	0
	0.413122	0.0963421	0
	1.14161	0.105213	0
	0.559799	0.0762013	0
	1.41006	0.0892029	0
	1.02404	0.112053	0
	3.90835	0.307559	1
	4.09052	0.322135	0
	3.18136	0.176651	1
	1.38653	0.119394	0
	2.0235	0.204139	1
	0.473635	0.0459366	0
	0.618614	0.0542542	0
	1.59835	0.168086	1
	2.88899	0.242639	1
	2.12913	0.169579	0
	0.413003	0.0598411	0
	0.406142	0.0727203	0
	0.403823	0.0981301	0
	0.612807	0.0949711	0
	0.53339	0.0725947	0
	0.596153	0.113538	0
	0.593165	0.0533681	0
	0.573331	0.102289	0
	0.479621	0.0406434	0
	0.795403	0.125903	0
	1.04521	0.173954	1
	0.427041	0.0614968	0
	0.455945	0.04257	0
	0.79322	0.0851914	0
	0.769218	0.118857	0
	0.646446	0.0546493	0
	0.591165	0.0993555	0
	0.805617	0.058752	0
	0.737075	0.077611	0
	0.429275	0.041513	0
	0.503515	0.0574491	0
	0.461503	0.0323087	0
	1.62536	0.19878	0
	1.86998	0.118125	0
	0.70096	0.0608442	0
	0.70622	0.107127	0
	0.665504	0.0841385	0
	0.440617	0.0388162	0
	0.33701	0.0346895	0
	0.522188	0.0544825	0
	0.512588	0.0420191	0
	0.488789	0.0538598	0
	0.354444	0.0539313	0
	0.433044	0.0691537	0
	0.603082	0.108228	0
	0.524125	0.0455884	0
	0.445249	0.0435367	0
	0.552425	0.100671	0
	0.739005	0.124414	0
	0.529023	0.0628219	0
	0.42845	0.0525287	0
	3.14104	0.310171	1
	4.37444	0.272279	0
	0.349725	0.066886	0
	0.348211	0.037058	0
	1.31898	0.147675	1
	0.612747	0.109178	0
	2.20528	0.164781	1
	1.21992	0.128502	0
	2.71513	0.169577	1
	2.95493	0.174573	1
	3.64981	0.31927	1
	4.22828	0.381475	0
	4.04661	0.367801	1
	0.769643	0.0543194	0
	1.12203	0.05752	0
	2.20301	0.174538	1
	1.01161	0.133706	1
	2.42223	0.200832	0
	0.560817	0.0690105	0
	0.6	0.120986	0
	0.530831	0.0808966	0
	0.829773	0.0945567	0
	0.754754	0.173116	0
	0.620419	0.0765126	0
	0.687661	0.0931483	0
	0.879464	0.148315	0
	0.312531	0.0436351	0
	0.577289	0.0541989	0
	1.24639	0.174387	1
	0.816139	0.123339	0
	1.63281	0.225076	1
	1.06991	0.152687	1
	0.377833	0.0479202	0
	0.584378	0.0491043	0
	2.13786	0.235387	0
	0.790901	0.0769743	0
	0.802925	0.103145	0
	0.737839	0.114744	0
	0.424176	0.0326493	0
	0.375799	0.0500273	0
	2.84152	0.217097	0
	2.10629	0.132115	0
	2.00864	0.123184	0
	0.580051	0.0420874	0
	0.471812	0.0556059	0
	0.504327	0.0417582	0
	0.466364	0.0332097	0
	0.50689	0.0512121	0
	0.645268	0.098261	0
	0.512822	0.0903163	0
	0.466168	0.0395542	0
	0.499844	0.0711606	0
	0.942757	0.0662249	0
	0.621062	0.123217	0
	0.470507	0.0876611	0
	0.423249	0.0379927	0
	0.655224	0.071331	0
	0.413646	0.0575822	0
	0.375631	0.048176	0
	3.66865	0.357845	0
	0.608639	0.0839463	0
	0.799976	0.133432	0
	1.03751	0.158952	1
	0.417897	0.0386711	0
	0.455813	0.0523306	0
	1.20605	0.180019	1
	2.11305	0.172349	1
	3.93361	0.294793	0
	2.46319	0.20175	1
	3.99167	0.185656	0
	2.53526	0.125474	0
	1.381	0.114272	0
	1.1487	0.0869276	0
	1.69673	0.211135	0
	1.37938	0.0999219	0
	0.719219	0.0698443	0
	0.427064	0.0973837	0
	0.496824	0.0453877	0
	0.340067	0.0350378	0
	0.562917	0.0731052	0
	1.23821	0.245823	1
	0.522503	0.0849066	0
	0.486826	0.0466181	0
	0.621927	0.0864553	0
	0.329133	0.0557041	0
	0.766671	0.0872841	0
	1.77697	0.306428	1
	0.566415	0.0609242	0
	1.18899	0.256522	1
	1.12139	0.151416	1
	0.905092	0.144678	0
	0.384555	0.0319606	0
	1.91513	0.215134	1
	0.53874	0.0759111	0
	1.07708	0.134483	0
	0.792556	0.0498977	0
	0.7516	0.0950079	0
	0.582565	0.0704574	0
	0.912782	0.0969431	0
	0.664387	0.0550545	0
	0.63529	0.110941	0
	0.394712	0.0580873	0
	0.524388	0.0693797	0
	0.358847	0.0302367	0
	0.609853	0.0867304	0
	0.588603	0.0530825	0
	0.396404	0.0735059	0
	0.485553	0.0217148	0
	0.457281	0.0523278	0
	0.608912	0.096137	0
	0.591814	0.0623344	0
	0.617699	0.0512181	0
	0.48594	0.0720017	0
[truncated: 1,657 more rows]

## Sheet: Fig 1f
Figure 1f
	participants	log frequencies
	F	0.0805816	0.0827652	0.0772767	0.0863465	0.116821	0.127816	0.112487	0.0944137	0.0812221	0.0741008	0.0691175	0.0657409	0.0642504	0.0627015	0.0599768	0.0574752	0.0545488	0.052108	0.0512951	0.0505761	0.049649	0.0480608	0.0475355	0.0469805	0.0463002	0.0461173	0.0464849	0.0449303	0.0449617	0.0444469	0.0444564	0.0433332	0.0439026	0.0432181	0.0428105	0.0429812	0.04285	0.0419508	0.0417792	0.0414074	0.0412286	0.0413131	0.0406392	0.0410233	0.0413719	0.0401081	0.040399
	M	0.0884672	0.0832738	0.0728899	0.091537	0.103644	0.0823907	0.0651193	0.0541283	0.0417592	0.0369838	0.0351426	0.0325	0.0297884	0.0281583	0.0275665	0.0264346	0.0249527	0.0250187	0.0231379	0.0224632	0.0222249	0.0224373	0.0218835	0.0223018	0.0226696	0.0222961	0.0230018	0.0222885	0.0222812	0.0229767	0.0229632	0.0235078	0.0226613	0.0232935	0.0237616	0.0235887	0.0238391	0.0231249	0.0240633	0.0229662	0.0237745	0.0237466	0.0234683	0.0240873	0.0246475	0.0248736	0.0245341
	M	0.0968812	0.0862026	0.0812932	0.0609252	0.0499268	0.0395828	0.0341956	0.0291776	0.0272386	0.0254466	0.0245222	0.0240941	0.0235184	0.0229165	0.0235145	0.0231112	0.0226274	0.0220199	0.0223788	0.0227739	0.0218737	0.0221878	0.0219411	0.0222003	0.0218193	0.0210235	0.0214072	0.0211405	0.0212506	0.0216156	0.0212317	0.021413	0.020615	0.0210521	0.0217615	0.0214321	0.0215854	0.0212681	0.0211654	0.0210686	0.0216917	0.0209443	0.0210044	0.0211665	0.0217198	0.0209926	0.0209131
	F	0.10805	0.0979207	0.0847591	0.0871577	0.0654068	0.0757834	0.076328	0.0668297	0.0498875	0.039677	0.036863	0.0359579	0.0354918	0.0349527	0.0347694	0.0341203	0.0317742	0.0306592	0.0307486	0.0301531	0.0285618	0.0282851	0.0293855	0.0270271	0.0272484	0.0285316	0.0293093	0.0277215	0.0285291	0.0273688	0.027733	0.0272538	0.0268761	0.0281065	0.0289759	0.0285479	0.0298396	0.0274774	0.0288099	0.0286189	0.0275234	0.0275879	0.0287189	0.0262421	0.0284977	0.0294803	0.0279745
	M	0.100107	0.0462244	0.0423092	0.0556036	0.06332	0.0516148	0.0373833	0.0310846	0.0285839	0.0269208	0.0278235	0.0284732	0.0275365	0.0264261	0.0256693	0.0250221	0.0249446	0.0241122	0.0236791	0.0235647	0.0238251	0.0229914	0.0223687	0.0223161	0.0223012	0.0218661	0.0216461	0.0218787	0.0217511	0.0216743	0.0216777	0.0218451	0.0215454	0.0212142	0.0214613	0.0213159	0.0211012	0.0211517	0.0211881	0.02089	0.0209121	0.0211389	0.0211154	0.0208963	0.021142	0.0213126	0.0208023
	F	0.113544	0.109563	0.0921931	0.0709422	0.0552956	0.0501505	0.0534659	0.067598	0.044716	0.0389549	0.0375854	0.0385331	0.0375978	0.0358663	0.0361136	0.0360544	0.0341589	0.0335742	0.0333003	0.0333374	0.0337512	0.0378121	0.0408028	0.0425868	0.042435	0.0409795	0.0397979	0.0394629	0.0382249	0.0340364	0.0335909	0.0338584	0.0315456	0.0320365	0.0318186	0.0331356	0.03137	0.0321152	0.0312729	0.031299	0.0313036	0.0318396	0.0306292	0.0308381	0.0306665	0.0306073	0.03079
	M	0.106891	0.0770635	0.0833041	0.0749908	0.0564145	0.0455846	0.0420975	0.0425559	0.0423166	0.0399996	0.0392851	0.0388276	0.0387669	0.0372501	0.0360769	0.035448	0.0358185	0.0346403	0.0355703	0.0356121	0.0350715	0.0345969	0.0347614	0.0350767	0.0351416	0.0346898	0.0360662	0.0360333	0.0358866	0.0362251	0.0362187	0.0359566	0.0365141	0.0362908	0.036515	0.036845	0.0371948	0.0363258	0.0364928	0.0371149	0.0371889	0.0371724	0.0365814	0.0372578	0.0374771	0.0370368	0.0378817
	F	0.129173	0.0927371	0.0672444	0.0648858	0.0682176	0.0606947	0.0532951	0.0471897	0.0432974	0.0419985	0.0400916	0.0389816	0.0382572	0.0387115	0.0389855	0.0373391	0.0372216	0.0365415	0.0367193	0.0374845	0.0374928	0.0369905	0.0369815	0.0366063	0.0368649	0.0367736	0.0362712	0.0365481	0.0367788	0.0365687	0.0369003	0.0373424	0.0369232	0.036775	0.0369027	0.0368272	0.0360547	0.037075	0.0370822	0.0371652	0.0375392	0.0372444	0.0370517	0.0376297	0.0377243	0.0380911	0.0383957
	F	0.0939087	0.131939	0.102538	0.0734104	0.0903824	0.110086	0.0863452	0.0737034	0.0647866	0.0563368	0.0459661	0.0427748	0.043647	0.042384	0.0417447	0.0408841	0.0413037	0.040499	0.038112	0.0355388	0.0351947	0.0351477	0.0339472	0.0335382	0.0318833	0.0335224	0.0328253	0.0325982	0.0331385	0.0333106	0.0327374	0.0329496	0.0317036	0.0313911	0.031494	0.0320115	0.0319857	0.030684	0.031269	0.0305823	0.0300498	0.0286864	0.0285189	0.0296792	0.0287341	0.0288334	0.028909
	F	0.0955657	0.0984221	0.0919315	0.0888236	0.0937683	0.0762358	0.0620469	0.0535524	0.0510226	0.050924	0.0504695	0.0475386	0.0423747	0.0394351	0.0381302	0.0360604	0.0349133	0.0328356	0.0319607	0.031328	0.0298468	0.0285819	0.02727	0.0265297	0.0264512	0.0255215	0.0245249	0.0256635	0.0249333	0.0234873	0.0237163	0.0240822	0.0240369	0.02381	0.0232985	0.0225691	0.0226122	0.0231211	0.0235062	0.0231996	0.0230779	0.0231541	0.022836	0.0229559	0.0233309	0.0239029	0.0228308
	M	0.091969	0.0765448	0.0817265	0.101107	0.0671993	0.0427804	0.0407929	0.0383141	0.0382152	0.0376898	0.0361914	0.0358248	0.0359312	0.0349208	0.0339491	0.0338136	0.0339543	0.0330768	0.0322061	0.0320581	0.0318266	0.0320796	0.0315174	0.0315049	0.0316951	0.0309391	0.0317373	0.031753	0.0320641	0.0319213	0.0315317	0.0307616	0.0308621	0.03217	0.0320263	0.0311607	0.0320886	0.0313412	0.0316568	0.0316161	0.0324262	0.0328396	0.0317751	0.0317775	0.0313365	0.0311605	0.0316597
	M	0.0798435	0.0880895	0.0720027	0.0524427	0.0405063	0.0333588	0.0309941	0.0279995	0.0266344	0.0253814	0.0236361	0.0229292	0.0217825	0.0214783	0.0215279	0.0206887	0.0210013	0.0209165	0.0207471	0.0188271	0.0201469	0.0200849	0.0202152	0.0198217	0.0191486	0.0200932	0.0216602	0.0237088	0.0247107	0.0215093	0.0192643	0.0195688	0.0204173	0.0193024	0.0196569	0.0189222	0.0190115	0.0191168	0.0188083	0.0189651	0.0195338	0.0182064	0.0189832	0.0192968	0.0185882	0.0200289	0.0198776
	M	0.0533977	0.0533044	0.0588908	0.0674298	0.0792801	0.0711697	0.0532474	0.0483601	0.0484812	0.0529875	0.0594438	0.0639358	0.0656985	0.0622597	0.0601899	0.0576876	0.0570485	0.0544681	0.051441	0.0496574	0.0476412	0.0465952	0.0428735	0.037877	0.0348561	0.0321377	0.0305838	0.0298083	0.0290893	0.0292094	0.0290564	0.0280779	0.0280742	0.0282394	0.0280532	0.0277131	0.0274599	0.0278519	0.0277232	0.0276935	0.0285254	0.027542	0.0271522	0.0268147	0.0281829	0.0279925	0.0287497
	M	0.099089	0.0722972	0.0568077	0.0480232	0.0451418	0.0432055	0.0425595	0.0372945	0.0339488	0.0310802	0.0284116	0.0255201	0.0245157	0.024888	0.024064	0.0225875	0.0227296	0.0218169	0.0217884	0.0207984	0.0212908	0.021229	0.0208278	0.0210719	0.0203772	0.0212823	0.0207503	0.0207394	0.0202568	0.0199556	0.0198604	0.0204702	0.0207944	0.0207342	0.0210366	0.0203013	0.0207391	0.0205589	0.0202106	0.0203571	0.0202116	0.0207482	0.0203746	0.0204599	0.0198324	0.0196712	0.0201947
	M	0.125434	0.152602	0.14764	0.0991523	0.0894241	0.0843228	0.0756842	0.058741	0.0461645	0.0412824	0.0382892	0.037535	0.0363617	0.0364283	0.0358504	0.0356561	0.035159	0.0344596	0.0327046	0.0316527	0.0311756	0.0313192	0.0312388	0.0308459	0.0310633	0.0301156	0.0304287	0.0304114	0.0303637	0.0295107	0.0298573	0.0293064	0.0297794	0.028398	0.0278816	0.0278646	0.0272217	0.027318	0.0268316	0.0266835	0.0261646	0.0258504	0.0262959	0.0269368	0.0268946	0.0273258	0.0271651
	M	0.128743	0.101221	0.0784224	0.0659091	0.0592888	0.0528809	0.0479392	0.0458879	0.0464775	0.0460986	0.0447778	0.0469085	0.0488493	0.0487525	0.0505876	0.0493952	0.0480933	0.0493039	0.0500996	0.050297	0.0492755	0.0486349	0.0487017	0.0496524	0.0500444	0.0508347	0.0508644	0.0497402	0.0500318	0.0480801	0.0462465	0.0457889	0.0437405	0.0439565	0.0437742	0.0412201	0.0418604	0.0405018	0.0424018	0.0426042	0.0405586	0.0401197	0.0398287	0.0405101	0.0398879	0.0404884	0.0384081
	F	0.117937	0.113573	0.099856	0.088722	0.0863143	0.0798029	0.0663346	0.0546976	0.0477754	0.0469283	0.045298	0.0446193	0.0424208	0.0414306	0.0402503	0.0392502	0.038831	0.0374112	0.0373232	0.035925	0.0347197	0.0344073	0.0335145	0.0330542	0.033229	0.031757	0.0311229	0.0302851	0.0303255	0.0292823	0.0291609	0.0282384	0.0280304	0.0274981	0.0266114	0.0267912	0.0254473	0.0258203	0.0250986	0.0244884	0.0256163	0.0256497	0.0239445	0.0243755	0.023679	0.0239964	0.023841
	M	0.0669073	0.0567814	0.0500977	0.048688	0.0591818	0.0484494	0.0464351	0.0526508	0.0527263	0.0460555	0.0402221	0.0362101	0.0335295	0.0326474	0.0313424	0.0312015	0.0293406	0.0283589	0.0276502	0.0269995	0.0258736	0.0260293	0.0261832	0.0257293	0.0268447	0.0411139	0.033845	0.0245534	0.023444	0.0242047	0.0234137	0.0238499	0.0234252	0.0234787	0.0243128	0.023724	0.0233344	0.0236246	0.0232593	0.024504	0.0237325	0.0241351	0.0232957	0.0239075	0.0239511	0.0242847	0.0240541
	F	0.0669944	0.0594478	0.054089	0.0520276	0.060541	0.080608	0.0922722	0.092494	0.0807419	0.0658486	0.0520722	0.0447811	0.0404309	0.0370221	0.0368973	0.03511	0.0317026	0.0297845	0.0286757	0.026193	0.0260338	0.025619	0.0251904	0.0264412	0.0256053	0.026146	0.0247628	0.0231395	0.0236592	0.0239254	0.0234696	0.0243855	0.0241113	0.0230126	0.0237242	0.0240368	0.0235557	0.0239458	0.0236899	0.0249514	0.0245305	0.0243494	0.0237229	0.024646	0.0242885	0.0245831	0.0245662
	M	0.0787152	0.0715688	0.0592546	0.0703622	0.11131	0.160455	0.127298	0.0805684	0.060942	0.0539659	0.0518206	0.0516126	0.0499806	0.0470233	0.0412564	0.0370736	0.0341847	0.0330859	0.0320093	0.0326297	0.0308733	0.0298436	0.0269679	0.0256914	0.0275121	0.02598	0.0239955	0.0236715	0.0237802	0.024924	0.0250901	0.0243335	0.0232092	0.0223575	0.0215411	0.0209139	0.0215149	0.0225525	0.0222244	0.0230591	0.023412	0.0229959	0.0251026	0.024705	0.0253166	0.0247101	0.0247993

## Sheet: Fig 2c
Figure 2c
	n_pairs
	0.0354597
	-0.043859
	0.100368
	0.0280035
	-0.0335152
	-0.139174
	0.0443721
	-0.0230077
	-0.101268
	-0.0325673
	0.129152
	-0.118316
	-0.00290196
	0.0776251
	-0.0664561
	-0.118506
	-0.0478128
	0.130254
	-0.07408
	0.00148378
	0.0223217
	0.0460056
	0.0968007
	0.0499897
	0.0454035
	-0.161198
	0.0639221
	0.00320584
	-0.118648
	0.130389
	0.154079
	-0.0658314
	-0.0254181
	0.0253533
	0.103528
	0.00357915
	0.0697856
	-4.36919e-05
	0.0331915
	-0.0163139
	-0.148556
	-0.0451424
	-0.0281857
	-0.081427
	-0.0681374
	0.0373844
	-0.0558754
	-0.00486604
	0.0701322
	-0.108246
	-0.0130832
	0.111716
	-0.218078
	0.056346
	0.00220087
	0.0500853
	-0.161863
	-0.0865075
	0.258596
	0.247572
	0.163528
	0.0124763
	-0.0919458
	0.0444465
	-0.0552197
	0.115092
	0.119862
	0.000527294
	0.087028
	-0.162417
	-0.0848451
	-0.123978
	0.337177
	-0.214432
	-0.0812974
	0.0876696
	0.0440446
	0.1319
	-0.0305288
	-0.0720446
	-0.0338964
	-0.172073
	-0.0563001
	0.146059
	-0.0754218
	-0.0643512
	-0.0911106
	-0.129156
	0.184209
	-0.0844734
	-0.157675
	0.0319619
	-0.00484896
	-0.00212087
	0.121227
	-0.175393
	0.179362
	-0.00354512
	0.0800693
	-0.156139
	-0.140685
	0.0447034
	0.302059
	0.0133911
	-0.182512
	-0.0813458
	0.130617
	-0.158397
	-0.0901601
	-0.0196118
	0.110033
	0.0181548
	0.199216
	-0.0924778
	-0.0673711
	0.323305
	0.0390679
	-0.0412638
	0.292837
	-0.0644745
	-0.267781
	0.220281
	-0.25948
	-0.0949509
	-0.370494
	0.261988
	0.18394
	-0.0755388
	-0.00871266
	0.195354
	-0.176697
	-0.0610159
	0.298491
	-0.0236106
	-0.180522
	0.00480374
	-0.0047439
	0.0547265
	-0.285907
	-0.0894422
	0.351287
	-0.0973191
	0.245721
	0.159126
	0.179169
	0.0952885
	-0.0517153
	-0.0814652
	-0.0317997
	-0.11907
	-0.0865485
	0.0844502
	0.126653
	-0.0358024
	-0.0650822
	-0.133377
	-0.0600938
	-0.0580144
	-0.0710872
	0.0488528
	-0.0935609
	0.02844
	-0.0562081
	0.195258
	0.0750636
	0.0614202
	0.0870679
	-0.0419611
	-0.124169
	0.128992
	-0.0404236
	0.00997726
	0.144557
	0.110406
	-0.0755238
	0.0354978
	0.0922578
	-0.208405
	0.0498412
	-0.0515936
	-0.181979
	0.161461
	0.00165119
	-0.00286408
	0.167276
	-0.134251
	-0.0993767
	-0.16252
	0.0817249
	-0.0563458
	-0.013558
	-0.0955847
	0.0881521
	0.0427371
	-0.040489
	-0.123016
	0.231269
	-0.00459484
	-0.159517
	-0.115651
	0.124591
	-0.00960715
	-0.258466
	-0.364877
	0.129463
	-0.210738
	0.0458731
	0.160076
	-0.2623
	-0.164601
	0.0692734
	-0.0392102
	0.234214
	0.0158208
	0.150174
	-0.14856
	0.0525898
	-0.0559791
	0.264231
	0.294658
	-0.204074
	-0.177999
	-0.0363486
	-0.0799276
	0.110585
	0.10592
	-0.00487926
	-0.0560959
	-0.132277
	0.0557286
	0.00844231
	0.156333
	-0.152826
	0.295751
	0.13317
	-0.179632
	0.128173
	-0.130364
	-0.121329
	-0.063093
	-0.266571
	-0.271112
	0.19792
	-0.0816189
	0.179797
	0.00938072
	0.0307875
	0.19846
	0.239796
	-0.102489
	-0.0489183
	0.0968502
	0.210159
	-0.0798311
	0.0795128
	-0.104026
	0.0915232
	-0.0619192
	-0.00662589
	-0.145146
	0.0336072
	0.181131
	0.0922603
	-0.0653162
	-0.247839
	0.182679
	-0.0331562
	0.11752
	0.0727118
	0.133705
	-0.00957118
	0.104913
	-0.0577099
	0.079122
	-0.111448
	-0.157966
	0.271954
	-0.07743
	-0.190501
	0.0716694
	0.00944532
	-0.252357
	0.131566
	-0.0264239
	-0.024459
	-0.0910505
	0.0419484
	-0.163773
	0.0337001
	0.0276638
	0.110403
	0.0103497
	0.171933
	0.0689174
	-0.0671827
	0.0416632
	-0.196761
	0.131621
	-0.0513145
	0.226776
	-0.0797286
	0.0234332
	-0.127136
	-0.0916447
	0.058417
	-0.154444
	0.0238917
	0.151613
	0.0022132
	-0.143946
	-0.102403
	0.071019
	-0.0225476
	0.128282
	-0.0294149
	0.0563353
	0.0585444
	-0.0857872
	-0.147069
	0.0667715
	0.0895665
	-0.0194745
	0.0966521
	0.0569261
	0.0611166
	-0.177873
	0.136871
	0.149715
	0.0591268
	0.0286405
	0.0718658
	-0.0250653
	-0.0179942
	0.029109
	0.146172
	0.0106298
	0.0450696
	0.00160208
	-0.0311739
	0.111261
	-0.0144922
	-0.030478
	0.0740054
	-0.0720641
	-0.106948
	-0.124232
	0.144739
	0.132833
	-0.0974292
	0.145374
	0.0396429
	0.0888667
	-0.0293671
	0.0224182
	-0.108161
	-0.0275575
	-0.0353527
	-0.153723
	-0.20842
	0.0330647
	0.177638
	-0.0348137
	0.0498264
	-0.0539453
	0.134097
	0.103278
	-0.0918977
	0.303404
	-0.143956
	0.0603673
	-0.153974
	0.145469
	-0.0787464
	0.0774486
	0.0581809
	-0.119799
	-0.13675
	0.244956
	0.160862
	-0.0352709
	-0.215444
	-0.121402
	0.0410655
	0.043987
	-0.0266719
	0.183435
	0.0997816
	0.0172534
	0.243077
	0.174529
	-0.138478
	-0.0429014
	0.120384
	-0.163991
	-0.0778458
	0.102571
	-0.308117
	0.0956874
	0.125787
	-0.0272767
	-0.0131766
	0.0133746
	0.00107093
	-0.109487
	-0.141599
	0.0955377
	0.169135
	0.176532
	-0.00439249
	-0.0949374
	0.159312
	-0.0271755
	-0.184258
	0.0410625
	-0.0649553
	-0.177852
	0.0370767
	-0.103087
	0.309933
	-0.146117
	-0.345005
	-0.286503
	0.0315461
	-0.0785474
	-0.269545
	-0.114046
	0.21342
	-0.149007
	0.245411
	0.293023
	-0.153834
	0.134682
	0.191891
	0.000398814
	-0.156344
	0.213986
	0.0969637
	0.0370803
	-0.0497451
	0.0955507
	-0.108514
	0.123627
	0.139314
	-0.156876
	-0.069565
	0.210441
	-0.126601
	0.153395
	-0.056192
	0.180746
	0.099297
	0.0877911
	0.025965
	-0.0596885
	0.0492546
	-0.0885296
	-0.0339176
	-0.257326
	-0.135251
	0.0692593
	-0.0521485
	0.194629
	-0.175981
	0.326913
	0.231777
	-0.0782581
	-0.09923
	0.0174293
	0.0886587
	-0.0358513
	0.0517954
	0.229387
	-0.0808745
	0.0407893
	-0.032063
	-0.0693639
	0.239807
	0.0625261
	-0.238825
	0.228072
	-0.126006
	0.208674
	-0.211277
	0.194718
	0.104837
	0.106173
	0.121915
	0.172514
	0.0956837
	0.287517
	-0.0473009
	0.102493
	0.0810206
	-0.0245241
	0.0157293
	-0.191699
	0.0476477
	-0.0696164
	0.164124
	0.278504
	0.300166
	-0.203732
	-0.0592928
	0.0295805
	-0.0835464
	0.0607156
	0.0141761
	-0.0696495
	-0.0832248
	-0.188379
	-0.0295309
	0.211291
	-0.0906746
	0.162691
	-0.121843
	0.223772
	0.172589
	-0.21129
	-0.246109
	-0.247675
	0.140186
	0.216125
	0.362175
	-0.0957022
	-0.149533
	0.226669
	0.200467
	0.100705
	0.15608
	-0.0126087
	-0.0474225
	0.144062
	-0.185448
	-0.0278332
	-0.0100721
	-0.171632
	0.158187
	0.00257353
	0.2884
	-0.0730328
	0.12055
	-0.048975
	0.288796
	0.0756977
	0.175248
	-0.234098
	-0.0590582
	-0.336236
	-0.135428
	0.213468
	-0.0647748
	-0.0701375
	0.123297
	0.0452557
	0.0743184
	-0.00461694
	-0.12895
	-0.129956
	0.046533
	0.0153075
	-0.117129
	0.0712634
	-0.0949819
	-0.122537
	-0.056947
	-0.0770243
	-0.11054
	0.0503352
	-0.0386828
	-0.120019
	0.102754
	-0.00460332
	-0.0329161
	-0.103976
	0.105463
	-0.06568
	-0.0319351
	-0.0550858
	0.265066
	-0.0822944
	-0.00782939
	-0.12864
	-0.010495
	0.0399768
	0.0155672
	-0.165064
	-0.0184504
	0.117186
	0.331253
	-0.134415
	0.0832581
	-0.00787539
	-0.0254665
	0.0204625
	0.0156598
	0.0772933
	0.0178338
	0.32655
	-0.0995388
	-0.012021
	-0.142022
	-0.118365
	-0.0280641
	0.00350971
	-0.0868307
	0.05416
	-0.0658321
	0.151583
	-0.119958
	0.104852
	-0.0319819
	0.129421
	-0.0128976
	0.134039
	-0.0381123
	-0.122187
	-0.0143777
	-0.0263828
	0.091091
	0.130104
	-0.318328
	0.251507
	-0.146157
	0.0925192
	-0.0483506
	0.0528552
	0.118433
	-0.117013
	-0.0965608
	0.0266821
	-0.0495945
	0.185074
	0.0919171
	0.203159
	-0.0544991
	-0.1574
	0.252922
	-0.128063
	-0.254955
	0.000822278
	0.277444
	-0.478965
	0.349662
	-0.0586103
	0.0439848
	0.176987
	-0.155218
	-0.123817
	-0.291848
	0.345687
	0.314691
	0.288643
	-0.276543
	0.118715
	0.0626771
	-0.177329
	-0.192988
	0.163381
	-0.350431
	0.363611
	-0.242885
	-0.137817
	-0.00553903
	0.0858436
	-0.19319
	0.127736
	0.101451
	0.0454032
	-0.0645483
	-0.12374
	0.0481885
	-0.313573
	-0.12888
	0.232619
	0.116562
	-0.130665
	0.172563
	0.0368118
	-0.0794658
	-0.00818883
	0.0327826
	0.126213
	-0.00440042
	-0.0287594
	0.279155
	0.0577799
	0.143841
	0.315796
	0.0448994
	-0.118141
	0.0254401
	-0.000802406
	-0.138466
	0.00931201
	-0.0779613
	0.108054
	-0.41745
	0.130447
	-0.306859
	0.234136
	-0.128675
	-0.103811
	0.124788
	0.040579
	-0.0407713
	0.0165387
	0.196806
	0.323501
	0.164382
	0.0662448
	-0.303956
	0.0613091
	-0.169221
	0.0377394
	0.0647706
	0.271808
	-0.15156
	0.0202881
	0.238312
	-0.0833022
	-0.0661857
	-0.0242205
	-0.165377
	0.466456
	-0.388063
	0.255974
	-0.0061242
	0.0778401
	-0.0616972
	-0.197873
	-0.176354
	0.231832
	-0.193241
	0.409831
	-0.0304626
	0.401506
	-0.415093
	0.0610085
	0.294467
	0.00815406
	0.00755167
	-0.044926
	-0.0289212
	0.0727366
	-0.0206254
	0.206104
	-0.30819
	0.0412482
	-0.130291
	-0.0530633
	0.133659
	-0.00132484
	-0.42725
	0.412535
	0.0877302
	-0.368047
	0.0126982
	-0.113577
	0.0878176
	0.218504
	-0.0567411
	-0.0750058
	-0.0696674
	-0.143817
	0.47507
	-0.365007
	0.422435
	-0.227109
	0.0204099
	0.0348162
	-0.0646042
	0.17505
	-0.198653
	-0.0844488
	0.231621
	-0.222807
	-0.296337
	-0.0514314
	0.0674384
	-0.00452915
	0.0611688
	-0.303136
	0.55179
	0.527477
	-0.47337
	0.428648
	0.115514
	0.206657
	-0.0324256
	0.110324
	0.249039
	0.347838
	0.214083
	0.0179451
	0.253357
	-0.0108191
	-0.0360167
	0.411842
	-0.289858
	0.0215708
	-0.110758
	-0.110838
	-0.182921
	-0.157782
	-0.10693
	0.111695
	-0.0730796
	-0.0163784
	0.0885889
	0.0485452
	0.180555
	-0.143178
	0.106922
	0.00937803
	-0.226923
	-0.00763748
	0.192164
	0.207901
	0.227596
	-0.0882136
	-0.359892
	-0.0439968
	-0.148621
	-0.105618
	-0.0575204
	0.222018
	-0.180471
	-0.185801
	0.176818
	0.163606
	0.166461
	0.063932
	0.146026
	-0.204986
	0.148075
	-0.216313
	-0.0593848
	-0.158872
	-0.506032
	0.159586
	0.179144
	-0.0367078
	0.279933
	-0.157039
	0.247724
	0.224503
	-0.0819634
	-0.0317767
	-0.115315
	0.0126289
	0.0393447
	0.111129
	-0.356523
	0.244758
	-0.0135956
	-0.101123
	0.220962
	-0.105149
	0.109202
	-0.0735058
	-0.143011
	0.0351673
	0.290048
	-0.210325
	0.190572
	0.0199338
	-0.206078
	-0.139624
	-0.216927
	0.208746
	-0.268067
	0.065118
	0.0122843
	-0.148744
	-0.248274
	-0.163996
	0.0532293
	-0.0953191
	-0.046102
	-0.256143
	0.171273
	0.0749429
	0.0429095
	-5.96217e-07
	0.0603726
	-0.00848493
	0.0329824
	-0.183179
	0.0703041
	-0.668841
	0.448796
	-0.147477
	0.095756
	0.142755
	-0.217715
	-0.0852261
	0.487124
	-0.197782
	0.0987752
	-0.112161
	-0.0826249
	0.121452
	0.0930182
	0.00848706
	0.166745
	-0.334722
	0.326469
	-0.023385
	0.121979
	0.0876612
	-0.402672
	0.302071
	-0.340032
	0.129522
	0.0521025
	-0.000595718
	-0.0602326
	0.120097
	0.120499
	0.213045
	0.0446147
	-0.212355
	-0.0848305
	0.0429181
	0.283132
	-0.000442059
	0.00810198
	-0.309308
	0.0232077
	0.20443
	0.120893
	0.113088
	-0.221893
	0.204096
	0.041398
	0.0270052
	-0.186353
	0.481128
	-0.511223
	-0.131962
	-0.365813
	-0.089294
	-0.235609
	0.224143
	0.153936
	0.395496
	-0.298043
	-0.0496221
	-0.18834
	-0.0845155
	0.00491801
	0.094325
	-0.0694582
	0.181424
	-0.0108671
	-0.038112
	0.126011
	-0.155831
	-0.15934
	0.277125
	0.343639
	-0.20881
	-0.0554587
	-0.0306723
	0.0526066
	-0.134287
	-0.189083
	-0.25897
	0.0760589
	0.470912
	-0.01723
	-0.0923925
	0.359045
	0.0420996
	0.062489
	-0.177823
	0.23775
	0.00178058
	-0.0219198
	-0.249057
	0.139897
	-0.0294767
	0.00943836
	0.0627918
	0.144311
	0.0545722
	-0.0728817
	-0.203922
	-0.0360226
	0.0710978
	-0.10389
	-0.159256
	0.246447
	-0.239418
	0.0253233
	0.055511
	0.14943
	-0.170092
	-0.0256893
	-0.024797
	0.10271
	0.148461
	-0.0817582
	0.0602037
	-0.00558439
	-0.00753058
	-0.447095
	0.447333
	-0.293163
	-0.167369
	-0.451182
	0.232711
	-0.0819639
	-0.183589
	-0.0923516
	0.078598
	-0.0156643
	-0.0132531
	0.178772
	-0.00359105
	0.206245
	0.16026
	-0.025672
	-0.110356
	-0.160521
	0.129407
	0.132094
	-0.128917
	-0.202287
	0.0148643
	0.093304
	-0.19784
	-0.0256559
	0.202503
	0.0358953
	0.0192226
	-0.0150618
	-0.0262687
	-0.0370575
	-0.0249042
	0.0387975
	0.00695859
	0.117026
	-0.0780754
	-0.116706
	-0.0729007
	-0.0418474
	-0.0651641
	0.0978921
	-0.0348363
	-0.0156409
	-0.00327068
	-0.0322265
	0.0856133
	0.0364699
	0.0775433
	0.0179275
	-0.138954
	0.000754853
	0.118632
	-0.0622032
	0.00834126
	-0.019082
	0.00303505
	0.0113388
	0.0515874
	0.0125816
	-0.134789
	0.0369793
	0.160451
	-0.0980336
	-0.222746
	0.120585
	-0.0795861
	-0.153331
	0.125877
	-0.108125
	-0.0461454
	-0.0674983
	0.000654272
	0.00101902
	-0.041698
	0.0298996
	0.0287418
	-0.0999227
	0.0122165
	0.143559
	-0.0746029
	0.0981535
	-0.0786219
	0.162754
	0.156491
	-0.037265
	0.0100267
	0.0538044
	0.0194724
	-0.0239236
	-0.0318425
	-0.04318
	-0.0927754
	-0.0714814
	-0.0520239
	0.0899479
	-0.0326677
	0.00877123
	-0.075087
	-0.0332138
	0.0495068
	-0.0192111
	0.000741914
	0.14192
	0.107987
	0.108731
	0.0802098
	0.185936
	-0.0583267
	-0.0657036
	0.00489569
	-0.126354
	-0.0181565
	-0.0372349
	0.0861516
	0.0656159
	0.113736
	0.127692
	0.0801569
	0.109501
	0.170748
	0.0362411
	-0.0817516
	-0.067253
	0.0529553
	0.0120275
	-0.172879
	0.103269
	0.0130235
	0.0139947
	0.0706986
	-0.0971264
	-0.130652
	0.0203207
	0.0326829
	0.112467
	0.0431663
	-0.103162
	0.089164
	-0.0208073
	-0.0717441
	-0.0960116
	0.107207
	-0.149952
	0.227324
	0.000184493
	0.0166918
	0.150119
	-0.0261348
	-0.249447
	0.0696498
	-0.0689663
	0.0981318
	0.0845261
	0.0818513
	-0.0812908
	-0.216878
	0.028169
	-0.0589028
	-0.0662365
	0.01251
	0.0641843
	-0.138632
	0.0855063
	-0.0226424
	-0.0591962
	0.0385231
	0.0360681
	-0.178572
	0.116839
	0.131425
	0.0926598
	-0.0132969
	0.115679
	0.0520951
	0.0437811
	0.0715539
	0.0308312
	-0.0245002
	-0.16422
	-0.0430705
	0.0194393
	0.0822012
	-0.0407466
	-0.0385467
	0.0265512
	0.0940124
	-0.0408933
	0.109377
	-0.088443
	0.0725465
	-0.0193209
	-0.00789539
	0.0820935
	-0.0119455
	-0.0216864
	-0.152498
	0.147047
	-0.13634
	-0.168822
	0.085931
	0.0598599
	0.166935
	0.0939516
	-0.0728679
	-0.0128912
	-0.0994275
	-0.00662294
	-0.0981784
	-0.121401
	0.00985613
	-0.00110104
	-0.129395
	-0.0353747
	-0.120854
	0.103778
	-0.0323491
	0.0141683
	-0.104634
	-0.0478002
	0.0507667
	0.0719659
	-0.0970122
	0.070563
	-0.0215479
	-0.0351892
	0.153926
	0.0540791
	-0.0227234
	0.032658
	-0.0376806
	0.0954326
	0.174951
	0.0872558
	-0.163752
	-0.170638
	-0.068163
	0.0331158
	-0.113644
	-0.100796
	-0.0466932
	-0.155574
	0.0923559
	0.0960208
	0.127445
	0.102655
	0.0226593
	0.156797
	-0.126829
	0.0486689
	0.134449
	-0.165163
	-0.16318
	-0.0873012
	0.115115
	-0.0518943
	0.114026
	-0.040532
	0.0495487
	-0.0169412
	0.0741281
	0.0691049
	-0.0539271
	-0.0157484
	-0.0728368
	0.000264218
	-0.0361225
	-0.127742
	-0.0432072
	0.0793891
	-0.0262398
	0.115196
	0.0997371
	0.0834336
	-0.171305
	0.0634355
	-0.0771043
	0.210466
	-0.131528
	-0.127907
	-0.0561877
	-0.0839042
	-0.0398393
	-0.104546
	0.0618398
	-0.0133426
	-0.0300618
	0.0998399
	0.0368673
	0.0585337
	0.0081244
	-0.108239
	-0.0925036
	-0.0922184
	-0.0808056
	0.169014
	-0.000823335
	0.0449167
	0.0473018
	0.0886058
	-0.0177701
	-0.0124428
	-0.0114814
	0.119392
	-0.0392502
	0.0228658
	0.0377479
	0.00409054
	-0.0576359
	-0.0411098
	0.0630526
	-0.162329
	0.0367285
	0.0228722
	0.0492014
	-0.191602
	0.034677
	-0.0249123
	-0.058383
	-0.0118629
	-0.0692709
	0.152659
	0.00533441
	-0.195738
	0.105491
	0.1023
	-0.257973
	0.029838
	0.0153259
	-0.0132117
	0.0945811
	-0.025144
	0.110293
	0.256662
	-0.347411
	-0.0341113
	0.115303
	-0.111795
	0.125408
	-0.0665214
	0.0723116
	0.189967
	-0.26355
	0.0116273
	0.103104
	-0.049608
	0.00379886
	-0.0276753
	0.134687
	0.0317651
	0.230689
	0.0952836
	-0.0225452
	-0.1101
	-0.153921
	0.0115447
	-0.223349
	0.0664013
	-0.0577653
	-0.266978
	0.232726
	-0.0205751
	0.0256152
	-0.0835629
	0.0657496
	0.107109
	-0.0628786
	0.0707796
	-0.0924856
	-0.00966064
	-0.0241115
	0.0257041
	-0.0457034
	0.00777322
	0.121582
	-0.17974
	-0.0606866
	0.249946
	-0.0217427
	-0.0829011
	0.00204713
	-0.133808
	0.0397819
	-0.044333
	0.0474299
	0.0755234
	-0.0242965
	0.0623957
	0.120391
	0.0646544
	-0.0289
	0.0284093
	0.032779
	-0.109833
	-0.159841
	0.174629
	-0.159503
	0.113312
	0.179338
	0.108714
	0.0423793
	-0.0908579
	-0.0350672
	0.17238
	0.0375789
	0.186311
	-0.0722153
	0.0932668
	-0.0976958
	0.0317772
	-0.0819073
	0.115184
	0.118291
	-0.0397108
	0.0305453
	-5.23662e-05
	-0.0670693
	0.0365237
	0.102262
	-0.0148115
	-0.018317
	-0.00025595
	-0.0133596
	-0.00665552
	0.0302328
	0.0564299
	0.00409562
	-0.0548406
	-0.00829917
	0.079464
	-0.0102259
	0.0168082
	-0.0998925
	-0.000943814
	-0.052923
	-0.0131155
	-0.0630781
	-0.00420327
	0.0470082
	0.0571799
	0.01083
	0.00681364
	-0.0418369
	-0.0572976
	-0.00114832
	-0.00712063
	-0.00918492
	-0.0636961
	-0.0315747
	0.0279727
	0.0473495
	-0.0217282
	0.0471546
	0.0224436
	-0.0018577
	-0.0499171
	0.0213156
	-0.0795455
	-0.0883024
	0.0679005
	0.167051
	-0.0922428
	0.0100786
	-0.0665171
	-0.0678492
	-0.0532566
	-0.00453447
	-0.095219
	0.00665952
	0.0913919
	-0.010694
	-0.0486081
	0.0103225
	-0.0266911
	0.0848992
	0.0354628
	0.0198634
	0.0173721
	-0.129444
	-0.00555596
	-0.0738316
	-0.069718
	-0.00980278
	0.046613
	0.120307
	0.0161332
	0.121805
	-0.0452008
	-0.10545
	0.0816691
	-0.076379
	-0.12137
	0.0716083
	-0.0031528
	-0.00898855
	-0.0928595
	-0.0714812
	0.1095
	-0.130986
	0.149519
	-0.0490705
	-0.0826124
	0.0338957
	0.0541313
	-0.0483771
	-0.0426866
	-0.0118002
	-0.0294781
	-0.194756
	-0.0129478
	0.114285
	-0.110117
	0.135732
	-0.0481882
	-0.068104
	0.0108325
	0.00660083
	-0.0740207
	0.022513
	-0.106349
	-0.05607
	-0.0221301
	-0.0371803
	0.12066
	0.178359
	0.16127
	0.199895
	-0.222147
	-0.191606
	-0.107366
	-0.085835
	-0.0269487
	-0.0301316
	-0.0165287
	-0.0342813
	-0.0681092
	0.0230723
	-0.113187
	0.176049
	-0.0218242
	-0.041639
	-0.00679819
	0.0607387
	-0.00355119
	0.219458
	-0.143805
	0.0317816
	-0.0716944
	0.0616726
	-0.117707
	-0.0872198
	0.145289
	0.0933758
	0.117805
	-0.127098
	0.133196
	0.157522
	-0.0786965
	-0.122783
	0.101784
	-0.186006
	-0.0374195
	-0.140497
	-0.0762071
	0.0358912
	0.0374907
	-0.0128523
	-0.0116256
	0.17229
	0.193542
	0.16799
	-0.210709
	0.198743
	-0.0314403
	0.120667
	0.157699
	0.0787736
	0.112086
	-0.0941077
	0.0114598
	-0.00330305
	0.033633
	0.0380787
	-0.088195
	-0.0963983
	0.0992799
	-0.0338455
	0.0162599
	-0.090988
	-0.10912
	0.0388935
	-0.151994
	-0.173401
	-0.134057
	-0.0460856
	0.033619
	0.090078
	0.181097
	0.172686
	0.0964629
	-0.0806473
	-0.106565
	0.169427
	-0.0296884
	-0.0508016
	0.00194679
	0.039352
	-0.096302
	0.00668887
	-0.107347
	-0.146962
	-0.00693127
	-0.0131074
	-0.0673739
	-0.0854748
	0.0852703
	-0.120186
	-0.164941
	0.0197309
	-0.116425
	0.114924
	0.19245
	0.228073
	-0.154357
	-0.00403248
	0.129603
	0.0545151
	-0.141098
	-0.122198
	0.105914
	0.0388136
	0.0396372
	0.0316502
	0.30238
	-0.170794
	-0.0786761
	0.0525976
	0.0913554
	0.0834802
	-0.00857934
	0.00573
	-0.13659
	-0.0721253
	-0.0234181
	-0.00344863
	0.0996066
	0.030863
	0.0469149
	0.00418697
	-0.151889
	-0.0687895
	0.135349
	-0.0946297
	0.0147042
	-0.0309894
	0.031016
	-0.0742831
	-0.226787
	-0.213294
	0.00156436
	-0.0359777
	0.136685
	0.0974164
	-0.021725
	0.0372974
	-0.0640878
	-0.0206325
	0.043195
	0.155528
	0.0285092
	-0.181943
	-0.0220442
	0.354166
	-0.0896561
	0.0348812
	0.0108908
	0.138511
	-0.145391
	-0.096623
	-0.220891
	0.272236
	0.00885541
	0.214221
	0.0411349
	-0.0602503
	-0.12294
	0.0566886
	-0.117802
	0.00188123
	-0.0273572
	0.020232
	0.0552964
	0.0689029
	-0.00518813
	-0.0550327
	-0.0091422
	-0.0387136
	-0.0190359
	0.0729375
	-0.0594597
	0.0919769
	-0.0145896
	-0.0981609
	-0.127819
	-0.0997187
	-0.0608673
	-0.0751277
	0.0785798
	0.152821
	0.0245535
	-0.081225
	-0.0319594
	-0.00416097
	-0.0585342
	-0.127429
	0.185009
	-0.0854955
	0.0224998
	0.164612
	-0.136166
	-0.287213
	-0.00112847
	0.0660586
	-0.00623204
	0.126656
	0.0571658
	0.176082
	-0.0686818
	-0.105545
	0.34376
	-0.0573433
	0.091922
	-0.0297819
	-0.252515
	0.181999
	-0.0973164
	-0.111972
	-0.0688002
	-0.0130233
	0.00868727
	-0.0629518
	0.00355769
	0.0789269
	0.0246423
	-0.108491
	-0.348501
	0.257719
	0.0700617
	0.0896868
	-0.0493088
	-0.132615
	-0.0192947
	0.0862271
	0.0738738
	-0.159656
	-0.0525109
	-0.14283
	0.0471359
	-0.0838371
	-0.171625
	-0.0467584
	-0.0470549
	-0.0694385
	-0.0860242
	0.10611
	-0.0164323
	-0.0296546
	0.0486127
	-0.0989347
	0.0618117
	-0.00919225
	0.0432854
	-0.0864583
	0.0574772
	-0.0518033
	0.0973018
	0.0235123
	0.0333967
	0.0230027
	0.213423
	-0.0966784
	-0.137167
	0.189383
	0.0545404
	0.186766
	0.0135433
	-0.175188
	-0.0170414
	-0.231667
	-0.10676
	0.0963852
	-0.015822
	0.0370924
	-0.043398
	-0.0294543
	-0.0610966
	-0.0102251
	0.129772
	-0.0807188
	0.047438
	0.150531
	0.0381532
	0.0791661
	0.0600726
	-0.075446
	-0.0163797
	0.071773
	0.0643477
	-0.0531016
	0.042441
	-0.0164341
	0.221812
	0.0314269
	-0.0491212
	-0.208897
	0.122611
	-0.0902033
	-0.0188857
	0.0499323
	-0.0331839
	0.0104736
	0.235658
	0.181749
	0.0122313
	0.0198323
	-0.0189892
	-0.138595
	0.143016
	-0.0275569
	-0.0933849
	0.0284459
	-0.142643
	-0.1066
	-0.0215387
	-0.0518499
	0.0560817
	-0.0272719
	0.0302118
	-0.152992
	-0.117984
	0.0253825
	0.148214
	0.0345456
	-0.139015
	0.0705794
	0.120392
	0.0644442
	-0.0752329
	-0.0619806
	0.113318
	-0.166806
	0.107319
	-0.320895
	0.065061
	0.0498397
	-0.0705305
	0.0504673
	-0.147859
	0.0247496
	0.00850866
	0.10424
	-0.260394
	0.0620342
	0.0562349
	-0.0648011
	-0.089631
	-0.0328402
	0.077903
	-0.0551318
	-0.033769
	0.00201356
	0.105224
	0.0526893
	-0.0421914
	-0.0276328
	0.143736
	-0.148287
	0.141883
	0.0979687
	0.193212
	-0.00242116
	-0.0128454
	-0.0342345
	0.0426529
	0.0129172
	-0.0958843
	0.242781
	-0.0297222
	-0.0535503
	0.0972753
	0.0526946
	-0.205204
	-0.144582
	0.0624327
	0.0872264
	0.022381
	0.0941536
	-0.0988268
	0.0112304
	0.0939888
	-0.00460797
	-0.0389546
	0.0230507
	0.028519
	0.0470397
	-0.047039
	-0.108315
	-0.0161058
	-0.119046
	-0.0809634
	-0.0230322
	0.0843539
	-0.0111187
	-0.0611979
	0.120357
	-0.0518827
	-0.363079
	0.25078
	0.239775
	-0.0357129
	-0.0401431
	-0.164434
	-0.158025
	0.0230129
	-0.0650151
	0.0586546
	-0.356421
	0.207352
	-0.286868
	-0.434374
	0.25266
	-0.253479
	0.239001
	0.0441774
	0.0686153
	0.152607
	0.0957034
	-0.147975
	-0.234638
	-0.0664225
	-0.0679216
	0.115674
	-0.255894
	-0.0363928
	0.0306778
	0.07255
	0.132754
	-0.141559
	-0.231584
	-0.0026257
	-0.00418507
	0.056605
	-0.0529757
	-0.0901227
	-0.0572412
	-0.0500384
	-0.0763632
	-0.0871678
	0.0149487
	-0.00885242
	0.0688882
	-0.103064
	0.0792982
	-0.00531133
	-0.11313
	0.0961773
	-0.0505701
	0.00373046
	0.0299378
	-0.0549628
	0.0145247
	0.0890853
	-0.0561615
	-0.232691
	0.253016
	-0.124474
	0.0692411
	-0.0760442
	0.143159
	0.0943343
	-0.0825741
	-0.0836719
	-0.233627
	0.166477
	0.24398
	-0.114328
	0.154477
	0.101346
	0.0837583
	-0.0102297
	-0.0817981
[truncated: 1,694 more rows]

## Sheet: Fig 2b
Figure 2b
	encoding	time
	pairs	-0.0966846	-0.0704082	-0.154192	-0.126346	-0.0826764	-0.00557798	0.0585661	0.00556506	-0.0576622	-0.0981377	-0.219348	-0.231503	-0.264914	-0.342606	-0.549046	-0.588795	-0.701376	-0.739558	-0.71104	-0.599674	-0.486847	-0.466533	-0.455989	-0.488767	-0.422382	-0.45742	-0.37461	-0.438486	-0.378381	-0.311201	-0.251513	-0.287043	-0.235077	-0.244239	-0.275333	-0.236868
		-0.0827895	0.0361781	0.030338	-0.0143458	0.00269751	0.0142808	0.0522571	0.00561998	-0.0474191	-0.0841636	-0.144887	-0.245779	-0.439791	-0.454309	-0.45856	-0.480754	-0.436529	-0.328485	-0.296674	-0.388241	-0.308038	-0.30621	-0.264066	-0.336543	-0.308753	-0.258323	-0.299235	-0.227774	-0.192553	-0.111763	-0.0905095	-0.0887382	-0.162554	-0.143938	-0.133081	-0.109332
		-0.187147	-0.303603	-0.228601	-0.237842	-0.161989	-0.120269	-0.0847893	-0.141986	-0.170402	-0.140125	-0.217606	-0.115621	-0.0801695	-0.14036	-0.33333	-0.288569	-0.409969	-0.359647	-0.407358	-0.365746	-0.352757	-0.32197	-0.282838	-0.245627	-0.132122	-0.111781	-0.116598	-0.0850359	-0.189221	-0.234949	-0.374626	-0.401244	-0.338834	-0.185419	-0.100732	-0.0627053
		0.0930966	0.00976174	0.0639793	0.0905257	0.0903658	0.0232174	0.0732442	0.0494507	-0.054239	-0.157583	-0.178512	-0.200729	-0.210979	-0.254095	-0.276078	-0.276526	-0.215726	-0.173574	-0.0591812	-0.111999	-0.22107	-0.236989	-0.265878	-0.403702	-0.346267	-0.225	-0.256425	-0.257009	-0.168895	-0.0824325	-0.149163	-0.156455	-0.219917	-0.269795	-0.303179	-0.281424
		-0.00134337	0.060282	0.0744359	0.0683983	0.134161	-0.0168357	0.0164532	-0.0547	-0.0384902	-0.118717	-0.138679	-0.279476	-0.334935	-0.523921	-0.551287	-0.583951	-0.510184	-0.47547	-0.351685	-0.2003	-0.215075	-0.18901	-0.155635	-0.0778117	-0.0530414	-0.0418104	-0.0676865	-0.0823467	-0.187951	-0.202252	-0.122851	-0.0619313	-0.0578037	-0.0261487	0.0223446	0.0304806
		-0.26866	-0.273182	-0.263128	-0.186119	-0.0543514	-0.0665099	0.0418758	0.0714075	0.0750399	-0.0104284	0.071047	0.0365136	-0.224261	-0.279066	-0.4191	-0.420829	-0.470426	-0.342905	-0.339592	-0.237746	-0.308007	-0.25974	-0.360498	-0.272896	-0.133945	-0.0856516	-0.141133	0.00464124	-0.10783	-0.196775	-0.268239	-0.196075	-0.198169	-0.0454465	0.0454901	0.0892451
		-0.103282	-0.0663269	-0.0672925	0.0675966	0.14951	0.0583948	0.0642166	0.0119233	-0.0502575	-0.10134	-0.0548654	-0.205853	-0.243698	-0.357894	-0.375043	-0.391873	-0.366084	-0.347828	-0.33891	-0.253533	-0.273054	-0.244045	-0.17993	-0.225635	-0.244735	-0.180758	-0.0971121	-0.0562092	-0.0553962	-0.0311013	-0.0439814	-0.0918547	-0.0844833	-0.0603332	-0.0922733	-0.100003
		-0.0659778	-0.0946855	0.0309056	0.0390483	0.0712177	0.0915653	0.0492105	0.0194863	0.0616486	0.107736	-0.0345368	-0.0125783	-0.184423	-0.359547	-0.460996	-0.399196	-0.366853	-0.346776	-0.261535	-0.134089	-0.171611	-0.139497	-0.18804	-0.21664	-0.240141	-0.12699	-0.13197	-0.200207	-0.167388	-0.175052	-0.15639	-0.13823	-0.0627718	-0.0729948	-0.0472602	-0.0724781
		-0.00421817	-0.0639891	-0.0238977	0.0430231	0.0116084	0.0317076	0.0945656	0.0959099	0.115142	0.153233	0.146207	-0.00398478	-0.16019	-0.180403	-0.24723	-0.289494	-0.191478	-0.190599	-0.28709	-0.294906	-0.213515	-0.245388	-0.248897	-0.182085	-0.211611	-0.217817	-0.204845	-0.188029	-0.183589	-0.159139	-0.192315	-0.198219	-0.144829	-0.0891869	-0.0585374	-0.0341411
		-0.155971	-0.124635	-0.0596884	-0.0333958	-0.019557	-0.0244056	-0.0949414	-0.0481256	-0.00469365	0.0271686	0.12575	0.199085	0.0756267	-0.0246294	-0.0759943	-0.178379	-0.269212	-0.212425	-0.255585	-0.0884439	-0.16417	-0.173962	-0.228348	-0.252019	-0.242777	-0.246408	-0.273303	-0.224754	-0.248916	-0.267004	-0.339995	-0.275741	-0.284358	-0.208369	-0.210058	-0.127787
		-0.299357	-0.214547	-0.0796192	-0.123794	0.014066	-0.0256001	0.0270078	-0.0117251	-0.0494832	-0.13989	-0.166135	-0.229871	-0.233204	-0.139443	-0.178213	-0.102385	-0.12719	-0.114993	-0.180843	-0.187591	-0.225511	-0.230085	-0.281868	-0.345128	-0.275165	-0.263262	-0.232725	-0.123005	-0.111086	-0.184839	-0.202262	-0.176563	-0.213556	-0.0939211	-0.000224248	0.0511784
		-0.119675	-0.11417	-0.0650027	-0.0833278	-0.082858	-0.0246093	-0.0279339	-0.148176	-0.107724	-0.00756422	0.0147487	-0.00918224	0.0941007	0.00106972	-0.0850589	-0.136829	-0.131283	-0.147804	-0.141758	-0.063403	-0.0471433	-0.0849007	-0.184116	-0.163164	-0.204154	-0.268302	-0.278554	-0.215282	-0.24914	-0.262902	-0.308599	-0.281325	-0.299294	-0.292006	-0.20908	-0.183807
		-0.102548	-0.14088	-0.194955	-0.210115	-0.13328	-0.0262311	0.00191494	0.0511057	0.159626	0.0749206	0.0586013	0.00163836	0.0341322	-0.156976	-0.205095	-0.275938	-0.415917	-0.486054	-0.373848	-0.321769	-0.180417	-0.079417	-0.0954147	-0.0477357	0.0593219	0.0199471	-0.0192911	-0.0188258	-0.139264	-0.217797	-0.204963	-0.208923	-0.241434	-0.160164	-0.0896963	-0.0849465
		0.0116273	0.0592645	0.0310129	0.0799759	0.0919107	0.0943334	0.0675823	0.0952537	0.0445352	0.0609147	-0.0406589	-0.0705963	-0.0832686	-0.125734	-0.190824	-0.148122	-0.116015	-0.16088	-0.17566	-0.20615	-0.121428	-0.175806	-0.0604485	-0.11028	-0.149956	-0.290631	-0.324831	-0.447646	-0.283663	-0.150721	-0.0336444	0.0346357	0.0599881	0.00100321	-0.00272987	-0.0404444
		-0.106564	-0.0440165	-0.00171027	0.0747259	0.139489	0.157302	0.0683732	0.104964	0.0866388	0.0177564	-0.13922	-0.136166	-0.304174	-0.48114	-0.494164	-0.381377	-0.341882	-0.279117	-0.145305	-0.208882	-0.117643	-0.0679414	-0.0858123	-0.0258602	0.0711996	0.0327928	-0.0249575	0.0242674	-0.0152798	-0.0445532	-0.0863655	-0.0720831	-0.111467	-0.0617944	-0.00978238	0.00187467
		-0.150345	-0.0614486	-0.0440238	-0.00814062	-0.0174728	-0.0159567	-0.0871208	-0.119424	-0.139901	-0.136229	-0.0762392	-0.0747958	0.0285233	0.0293227	0.0832036	0.0579578	0.0575096	-0.0635023	-0.120522	-0.139308	-0.215921	-0.208804	-0.225353	-0.218046	-0.270744	-0.207014	-0.253831	-0.238992	-0.210186	-0.154244	-0.22622	-0.120034	-0.0970096	-0.0681461	-0.12217	-0.102543
		-0.00876432	0.0851364	0.0911602	0.0980897	0.143762	0.0863031	0.0577779	0.0520561	0.0154366	-0.0527545	-0.159974	-0.146095	-0.271992	-0.318123	-0.415759	-0.46709	-0.459256	-0.312157	-0.299627	-0.134497	-0.0642812	-0.0255224	-0.0712369	-0.0739498	-0.0728141	-0.0946075	-0.15859	-0.162715	-0.0832269	-0.0608838	-0.044104	0.0691228	0.126268	0.127051	0.2117	0.221824
		-0.129858	-0.119974	-0.101351	-0.0517464	-0.0527914	-0.0689084	-0.0454425	-0.113136	-0.152683	-0.201512	-0.127246	-0.0324703	0.0919336	0.0414184	0.0922037	0.0336343	-0.0812009	-0.162201	-0.209007	-0.169252	-0.234238	-0.184367	-0.154726	-0.145359	-0.189419	-0.100987	-0.116932	-0.0882252	-0.0768924	-0.0822303	-0.100125	-0.101521	-0.166201	-0.118174	-0.123813	-0.0850448
		-0.0932989	-0.0372343	-0.0166658	-0.0651595	0.0320638	0.0816011	0.109685	0.192753	0.213336	0.212409	0.0778915	-0.0823836	-0.254174	-0.261628	-0.22288	-0.265241	-0.242014	-0.183313	-0.129134	-0.216409	-0.164998	-0.0556761	-0.103538	-0.188267	-0.110741	-0.117731	-0.130383	-0.0556261	-0.00490596	-0.0468979	0.0536781	0.0852294	0.0820483	0.054609	0.103909	0.142559
		0.154482	0.113207	0.162209	0.0883724	0.0822338	0.072023	0.108355	0.114574	0.0396581	0.0371178	-0.0716939	-0.119619	-0.229402	-0.259427	-0.328155	-0.365701	-0.346353	-0.225211	-0.241394	-0.144362	-0.041414	-0.0132224	-0.00432548	0.0756597	0.118005	0.0753924	0.00734102	-0.00386596	-0.0415337	-0.0714917	-0.00685119	0.0189922	-0.00400838	0.0159636	0.0438978	-0.0391518
		-0.192435	-0.223961	-0.17091	-0.205642	-0.256606	-0.204006	-0.206212	-0.196772	-0.165895	-0.0865633	-0.0430891	-0.0477141	-0.0404808	0.0770078	0.118587	0.143047	0.0859245	0.080741	-0.0447063	-0.126384	-0.184756	-0.21947	-0.126954	-0.17323	-0.12053	-0.173817	-0.193032	-0.153372	-0.0880332	-0.138042	-0.128311	-0.116577	-0.150502	-0.0933063	-0.0893917	-0.0749651
		0.0326842	2.62528e-05	-0.00696359	-0.0857199	-0.124905	-0.155031	-0.146991	-0.0834337	-0.0953525	-0.0868253	-0.10852	-0.0698438	-0.00555118	0.0755585	0.0556203	0.00562376	-0.0225635	-0.0619338	-0.130414	-0.0679932	-0.139343	-0.0640329	-0.026423	-0.0279624	-0.0411731	0.0315611	-0.0573798	-0.0675943	-0.10345	-0.0668261	-0.0842238	-0.0693744	-0.130839	-0.155391	-0.262878	-0.341802
		0.084984	-0.00632355	-0.0913233	-0.0832521	-0.0878203	-0.103535	-0.0289041	0.07559	0.0690345	0.128386	0.123215	0.085263	0.0595994	-0.0328259	-0.00823961	-0.0375261	-0.09581	-0.10001	-0.0348499	-0.211863	-0.152366	-0.0686147	-0.0686518	-0.105113	-0.0967315	-0.0632576	-0.0990617	-0.0764218	-0.0964571	-0.0410691	-0.0554353	-0.0970224	-0.166725	-0.170948	-0.0404274	0.00596879
		-0.0307961	-0.0438457	0.0251911	0.0481102	0.0978794	0.0507419	0.0670947	-0.0105795	-0.0292548	-0.100516	-0.115427	-0.164944	-0.190229	-0.154969	-0.180714	-0.257678	-0.231075	-0.235863	-0.256324	-0.156902	-0.0316124	-0.0579448	-0.0161488	0.0543908	0.0194794	-0.0469468	0.0191814	0.00122959	-0.0420634	-0.00713698	0.0229596	0.00691953	0.0624949	0.103336	0.0527632	0.0374133
		-0.0505859	-0.0230637	-0.00810195	0.0180626	-0.00353244	0.0500027	0.00977087	-0.0854989	-0.0682816	-0.106442	-0.0785843	-0.134392	-0.124932	-0.182212	-0.182656	-0.248114	-0.218146	-0.22266	-0.127867	-0.0791119	-0.102048	-0.0246771	0.0306225	0.051381	0.0475857	0.0576449	0.0114493	-0.0313919	-0.0703817	-0.0915614	-0.130074	-0.0105189	0.0482306	0.0268946	0.0785263	0.0944891
		0.09885	0.0728512	0.0530746	0.0423726	-0.0495734	-0.0210858	-0.0392906	-0.0875594	-0.0385567	-0.0387492	-0.0985376	-0.132394	-0.0490711	-0.151563	-0.0962246	-0.0795355	-0.0268988	-0.0530662	0.0474553	-0.0768295	-0.139989	-0.17407	-0.184265	-0.216194	-0.182255	-0.148713	-0.13631	-0.0957573	-0.0127939	0.0158282	0.0392763	0.100272	0.10075	0.0886126	0.0489015	0.0159936
		-0.0359059	0.0111841	0.000392704	0.000581171	0.0384351	0.117192	0.0901025	0.149938	0.226634	0.162948	-0.0146114	-0.114251	-0.225674	-0.269316	-0.276944	-0.132283	-0.0215382	-0.00272375	-0.0344874	0.0604226	0.0153951	0.00955705	-0.00811371	0.118793	0.0869187	0.0447677	0.0351962	0.0244582	-0.0654698	-0.180009	-0.120553	-0.120226	-0.141291	-0.0764658	0.0155288	0.0260453
		-0.188925	-0.161054	-0.10914	-0.0978744	-0.0785627	0.0467276	0.113489	0.191546	0.217802	0.194814	0.109779	0.029731	-0.048142	-0.122443	-0.134166	-0.0955202	-0.0577481	0.0222025	-0.00229575	0.0584838	-0.0315044	0.0551156	-0.0249906	0.0180877	-0.0210327	0.0410767	0.0493726	0.0475828	-0.0414584	-0.0339009	-0.151103	-0.142701	-0.134529	-0.087175	-0.105514	0.0392281
		-0.0343643	-0.0328299	0.0447756	0.0806479	0.0646104	0.167486	0.176289	0.0936398	0.0527176	0.0793294	-0.0404153	-0.0352888	-0.119749	-0.168917	-0.220814	-0.224911	-0.257805	-0.184934	-0.0889625	-0.110401	-0.0720517	0.010561	0.00487693	-0.016049	-0.0120028	0.00804211	0.146434	0.0892546	0.0572648	0.128868	0.0874049	0.0387789	0.146603	0.110396	0.0941921	0.131158
		0.0318187	-0.0158981	0.0205076	0.028233	-0.0328372	-0.08315	-0.0776108	0.0105131	-0.018313	0.00994637	0.0582801	0.0982143	0.0628001	0.178253	0.141952	0.0375105	-0.00873223	-0.00748087	0.0258561	-0.0486336	-0.00153204	0.0277263	-0.0232261	-0.100967	-0.027979	-0.0763275	-0.0522456	-0.0650198	-0.103576	-0.10109	-0.0713929	-0.10241	-0.0367038	0.00113389	-0.0225417	-0.0348518
		0.00565317	0.0107794	0.0154911	0.00755787	0.0557894	0.0694086	0.0663094	0.00173555	-0.0157964	-0.0778648	-0.0884214	-0.139545	-0.126823	-0.0983533	-0.0672623	-0.0245524	-0.030134	0.031529	-0.0178198	0.0519184	-0.021752	0.0169838	0.00887097	0.0178292	0.00623018	0.0725278	-0.00899447	-0.0191439	-0.036418	-0.0794508	-0.0732078	0.0226752	-0.0259632	0.0676399	0.110837	0.110135
		0.15165	0.129009	0.107335	0.155898	0.08572	0.0495475	0.0552438	0.138956	0.102953	0.178975	0.115684	0.0958285	-0.0790689	-0.0351204	-0.0973619	-0.0622822	-0.095563	0.0231945	0.0460369	0.0126915	0.0262603	0.0657507	0.0587138	0.0598608	0.143666	0.11663	-0.00573496	-0.00149231	-0.0650575	-0.123048	-0.0981258	-0.0925982	-0.0282828	0.0536251	7.85968e-05	-0.0314129
		-0.100954	-0.0708187	-0.113216	-0.102749	-0.12163	-0.116358	-0.0704128	-0.057676	-0.0710452	-0.119597	0.0266034	0.0926885	0.145791	0.188511	0.229524	0.171744	0.149181	0.16928	0.158864	0.120902	0.128786	0.012777	-0.0451649	-0.138413	-0.200018	-0.328535	-0.231278	-0.201882	-0.0957273	0.0449727	0.0197923	-0.0226161	-0.0710755	-0.14911	-0.127423	-0.00807307
		0.0313164	0.00275199	-0.0397485	-0.100806	-0.0849717	-0.0223605	-0.0768326	-0.0920511	-0.10134	-0.194474	-0.325381	-0.247196	-0.303946	-0.249825	-0.182842	-0.120353	-0.0868766	0.0258732	0.0781948	0.00543562	0.0450913	0.0957688	0.0805136	0.0438113	0.0957137	0.0780501	0.0757027	0.084999	0.0385627	0.0237491	0.0717389	0.105016	0.129718	0.183818	0.141864	0.0267942
		-0.00541737	0.0174783	0.0232797	0.0184566	-0.0894755	-0.120593	-0.153545	-0.167522	-0.164913	-0.0547314	0.110305	0.282107	0.375028	0.352334	0.281316	0.173613	0.0588269	-0.125873	-0.146964	-0.108008	-0.0880667	-0.1246	-0.0840721	-0.0595133	-0.129712	-0.153633	-0.0936518	-0.108394	-0.158107	-0.0512931	0.0522864	0.0181338	0.0548694	0.0944119	0.0579634	0.0251464
		-0.0468381	0.106415	0.0767351	0.0445217	0.00477546	0.00921126	-0.0441203	-0.0797429	0.0172017	-0.0289483	-0.0619194	-0.173896	-0.12403	-0.159253	-0.193007	-0.13861	-0.11359	-0.115866	-0.15599	-0.136453	-0.109924	-0.04049	0.0774716	0.103645	0.112296	0.145376	0.154217	0.145489	0.15085	0.0968318	0.153439	0.178572	0.135832	0.161085	0.209034	0.0746882
		-0.0561944	0.0183455	0.0307012	-0.0117127	-0.0985213	-0.0650849	-0.111973	-0.256203	-0.262996	-0.19977	-0.0937631	-0.069512	0.11557	0.12137	0.0667796	0.0676745	0.0308065	-0.1296	-0.185538	-0.12157	-0.103663	-0.0387148	-0.0850066	0.0329958	-0.0235714	0.0143017	0.0106029	0.0670941	0.0640281	0.140714	0.156829	0.222305	0.211189	0.13103	0.0673216	0.0800017
		-0.0771228	-0.0976134	-0.0612245	-0.0267333	-0.0191401	0.00131768	0.00437117	0.00817203	-0.0265174	-0.0567047	-0.140968	-0.170512	-0.198525	-0.154817	-0.190858	-0.185	-0.0428882	0.0480116	0.102615	0.0727589	0.0994458	0.0966527	0.101011	0.0506466	0.068593	0.070342	0.0672775	0.0865444	0.0802628	0.0568417	0.0926658	0.110899	0.112264	0.177669	0.123879	0.184885
		-0.0451639	-0.0831928	-0.115156	-0.0977152	-0.17016	-0.15156	-0.073694	-0.110494	-0.0347295	0.118584	0.256453	0.119737	0.194864	0.168215	0.123831	0.0620705	0.0783633	0.0183043	-0.0043998	-0.0758355	-0.0912609	-0.0888096	-0.140536	-0.106266	-0.187035	-0.047469	0.124574	0.0997967	0.088951	0.141983	0.0605308	0.0718335	0.0509736	0.0273471	0.0591554	0.18039
		-0.00655096	0.0301243	0.0922536	0.17941	0.226619	0.218431	0.280012	0.208179	0.131327	0.124234	0.175544	0.0876992	0.0470568	0.0452666	-0.00665498	-0.0688124	-0.0222431	-0.0454732	-0.0763012	-0.137644	-0.104754	-0.113122	-0.0538852	-0.0738864	0.00600994	0.132969	0.182829	0.2125	0.222045	0.194769	0.117035	0.168305	0.164649	0.174941	0.142172	0.215524
		-0.145232	-0.110597	-0.0558701	-0.0355141	-0.108795	-0.0664447	-0.0253631	-0.0591626	-0.0206752	0.0272882	0.135209	0.246207	0.374508	0.402669	0.423006	0.351166	0.19028	0.0979475	0.115644	0.0453587	0.00998467	0.0149349	0.00691466	-0.0796455	-0.0658202	-0.121827	-0.165336	-0.176547	-0.101794	-0.0683976	-0.0175968	0.0634023	0.0525829	0.0134612	-0.0244435	0.0382175
		-0.0717021	-0.071174	-0.109403	-0.0544631	-0.0102954	0.0308814	-0.0449134	0.00208964	-0.0173676	-0.0189643	0.133861	0.210205	0.257524	0.213702	0.244333	0.159511	0.223983	0.236267	0.253132	0.304906	0.311048	0.155241	0.097765	0.0480557	-0.0696281	-0.0445021	-0.0270872	0.0216922	0.0293849	-0.00727921	-0.20412	-0.122861	-0.104634	-0.13503	-0.129934	-0.0450147
		0.212369	0.239034	0.138287	0.105348	0.00686524	-0.0873025	-0.193226	-0.18685	-0.216575	-0.202167	-0.168869	-0.0103801	0.0238484	0.0878753	0.227742	0.259571	0.2363	0.173955	0.147846	0.120321	0.0783909	0.0215549	0.028788	0.0322418	-0.0335099	-0.0512253	-0.0526967	-0.0378777	0.0485814	0.139679	0.129082	0.207222	0.1764	0.123853	-0.0452313	-0.0944209
		0.104656	0.124887	0.083964	0.0741002	0.0391683	0.0312745	0.0533184	0.0188466	-0.0402418	-0.06369	-0.224246	-0.284237	-0.226228	-0.128587	-0.0131442	0.178743	0.313446	0.265283	0.242944	0.118687	0.0769558	0.00827183	0.0752786	0.126702	0.126199	0.106307	0.0779935	0.0376239	0.138821	0.156972	0.126745	0.09321	0.0799665	0.0720294	0.101074	0.0824318
		0.0873618	0.00300939	-0.038363	-0.0565026	-0.06857	-0.126756	-0.116111	-0.0321906	-0.054259	0.0692364	0.122623	0.221258	0.0892462	0.13294	0.112575	0.148845	0.118854	0.108057	0.0234735	0.0017639	0.0220099	0.0845087	0.179343	0.264733	0.243953	0.148603	0.0785961	0.0123006	0.00417976	-0.0234163	-0.0283588	-0.0274596	0.0272447	0.0309118	0.0499531	0.0457822
		-0.0164965	-0.0199598	-0.091567	-0.10209	-0.0830021	-0.0724077	-0.10783	-0.0828875	-0.0602882	-0.07538	0.0223912	0.0806143	0.169589	0.260465	0.239835	0.233851	0.139813	0.18744	0.104747	0.00040091	0.0715382	0.0883	0.0517641	0.0594182	-0.00250969	-0.0230614	-0.0343477	0.091131	0.0319655	0.154168	0.111057	0.12737	-0.000421359	0.00359315	0.000143904	0.0169846
		-0.0748246	-0.116111	-0.0890721	-0.127553	-0.0663959	-0.041587	-0.00786955	-0.0495393	0.0466061	0.0415376	0.0866361	0.12907	0.271148	0.334131	0.332408	0.314562	0.264865	0.216607	0.144745	0.146244	0.120392	0.21422	0.180294	0.119736	0.0287398	-0.0147715	-0.101214	-0.0973282	-0.0720269	-0.105208	-0.138413	-0.0476236	-0.028225	-0.0454102	0.0108969	0.0207926
		0.00958595	-0.0256134	-0.0763669	-0.0650176	-0.0750608	-0.138288	-0.131541	-0.121404	-0.131634	-0.148502	-0.0133316	0.0301155	0.152983	0.265719	0.304036	0.257035	0.246483	0.306566	0.318668	0.136372	0.141405	0.0767229	0.0863342	-0.0370282	-0.0469023	-0.0739132	-0.0706208	-0.0194725	0.0359995	0.120725	0.103505	0.0783053	0.0157053	-0.0201332	-0.0602855	-0.0655671
		-0.0182603	-0.0804814	-0.139681	-0.0754436	-0.0832925	-0.0783044	-0.0966304	-0.0949352	-0.0654087	-0.125835	-0.0930229	-0.050725	0.0742512	-0.0164246	0.136256	0.222049	0.265504	0.246279	0.294788	0.21765	0.27296	0.236416	0.136855	0.118432	0.182247	0.157984	0.102294	0.111964	0.108886	0.00570785	-0.113291	-0.143099	-0.116698	-0.0998526	-0.0293915	-0.00991702
		-0.0778428	-0.0197698	-0.0691468	-0.021402	-0.0903195	-0.0992298	-0.164265	-0.165405	-0.149962	-0.0432154	0.0747946	0.123324	0.255384	0.202353	0.210351	0.242311	0.219212	0.10521	0.0605206	0.00899454	-0.0495561	-0.0368382	-0.0574172	-0.0197411	0.0100659	0.112783	0.16535	0.183116	0.175683	0.165345	0.145923	0.101949	0.0786925	0.00861788	-0.0339828	-0.0658358
		0.0598848	0.11639	0.0425824	0.0465446	-0.0238001	-0.109412	-0.102547	-0.145235	-0.123421	-0.0450172	0.0868868	0.057401	0.236085	0.259197	0.304769	0.244156	0.309932	0.315184	0.357753	0.173161	0.178913	0.133051	0.000706266	-0.0422313	-0.0182683	-0.0334465	-0.0116318	0.000966828	0.0254693	0.0919942	0.169619	0.0953329	0.101999	0.0631768	-0.125743	-0.155767
		0.139267	0.157574	0.18013	0.0224696	-0.041466	-0.0227625	-0.0780889	-0.136574	-0.116978	-0.11584	0.00588844	0.0789057	0.114332	0.231345	0.242674	0.204324	0.157531	0.121879	0.192763	0.199693	0.134384	0.133325	0.217259	0.117743	0.0417479	0.0790858	0.0833421	0.0582129	0.126023	0.184609	0.116749	0.118528	0.00480444	-0.103289	-0.0797924	0.0243073
		-0.100431	-0.151412	-0.165533	-0.0361717	-0.120476	-0.0892802	-0.127844	-0.156189	-0.185507	-0.192901	-0.136812	-0.0247219	0.140883	0.169464	0.283563	0.373887	0.414801	0.416701	0.35875	0.230856	0.135374	0.149629	0.0367597	0.0683188	0.0858547	0.0492952	0.0268503	0.07512	0.0915141	0.059291	0.0524133	0.010025	-0.0571688	-0.0745989	-0.0595816	-0.0897154
		0.0501886	-0.0239797	0.0114552	0.0695657	0.149564	0.158028	0.193131	0.185374	0.146588	0.0771556	0.14304	0.162658	0.196181	0.273257	0.173168	0.213914	0.18341	0.0788629	0.034159	0.093387	0.0994156	0.123853	0.138648	0.103466	0.155308	0.139864	0.128013	0.0936141	0.0882767	0.0394493	0.0608468	0.0251868	0.0845112	0.152962	0.190826	0.110689
		-0.000396875	-0.0239409	-0.0433036	-0.0573821	-0.0419262	-0.0759956	-0.00830446	0.0563078	0.133197	0.16924	0.190313	0.222197	0.11041	0.0216341	-0.0801179	-0.0786934	-0.106276	0.0418146	0.117996	0.194105	0.193536	0.23434	0.253809	0.273263	0.290235	0.280649	0.272288	0.233486	0.168575	0.142193	0.153557	0.0807202	0.0485152	0.0488308	0.108161	0.0439023
		0.0537348	0.0114559	-0.0486479	-0.0886655	-0.120339	-0.098985	-0.00892717	0.0095236	-0.0079427	0.00987659	0.107788	0.120352	0.204796	0.258005	0.279335	0.268896	0.249331	0.231529	0.160854	0.0860115	0.0552702	0.0225558	-0.0504008	0.0372746	0.0875251	0.0326957	0.0868432	0.0518459	-0.00874775	0.122647	0.234368	0.225651	0.248274	0.196264	0.0582286	0.104192
		0.0763107	0.113448	0.148068	0.188218	0.175252	0.099532	-0.00780796	-0.0854667	-0.119392	-0.0986074	0.0849829	0.199781	0.260858	0.29176	0.273292	0.225983	0.150448	0.0663461	0.09388	0.0378565	-0.0229298	0.00952832	0.072067	0.015783	0.126467	0.0633231	0.122176	0.127986	0.154418	0.135652	0.200362	0.178328	0.220004	0.197328	0.139265	0.0709955
		0.0464241	0.0407618	0.0972183	0.119438	0.0884864	0.12048	0.109362	0.0488357	0.0578163	0.134688	0.0336848	0.1131	0.119641	0.0996893	0.216266	0.22799	0.209796	0.168454	0.174198	0.0567332	0.0713724	0.1082	0.254835	0.230224	0.209939	0.255507	0.24855	0.105386	0.129874	0.102418	-0.00156664	0.032924	0.11988	0.0922204	0.104171	0.163103
		0.206226	0.14944	0.102565	0.0468633	-0.0308511	-0.0107758	-0.0674008	-0.0570392	-0.101846	-0.0290671	0.048189	0.0896541	0.177069	0.223854	0.202123	0.260606	0.288015	0.285229	0.244096	0.111348	0.0344538	0.00435279	0.0179277	0.0251837	0.133519	0.177295	0.251509	0.270533	0.322694	0.280672	0.185426	0.14773	0.11837	0.0384269	-0.0383316	0.00865406
		-0.00668954	-0.0127587	-0.0237851	-0.0699001	-0.137506	-0.0590102	-0.042084	-0.044963	0.030914	0.0683501	0.051635	-0.0101637	0.0411236	0.0315585	-0.000681402	0.00386429	0.106271	0.0313529	0.0925017	0.0528871	0.123799	0.0698232	0.1251	0.10789	0.160003	0.1832	0.312814	0.313314	0.417999	0.362761	0.270279	0.284118	0.237067	0.184204	0.175401	0.227803
		0.0322288	0.03535	0.0911107	0.0257065	0.0105144	0.112131	0.0649847	0.0463131	0.0672925	0.101616	0.0224234	-0.0682275	-0.117562	-0.0537743	-0.0555343	-0.00123243	0.15033	0.276186	0.264969	0.282979	0.332888	0.29883	0.266682	0.2148	0.203469	0.265736	0.304387	0.3037	0.262359	0.248842	0.186769	0.183657	0.193319	0.160037	0.121015	0.125758
		-0.105591	-0.26477	-0.260154	-0.182577	-0.137139	-0.140227	-0.0855659	-0.0610708	-0.0418105	-0.140061	-0.0826971	0.0587428	0.235446	0.374712	0.479687	0.497117	0.529332	0.56966	0.53617	0.35027	0.318045	0.312194	0.235542	0.154369	0.158902	0.0716804	0.0715014	0.0768568	0.115902	0.101247	0.0375648	-0.0181511	-0.0969654	-0.0950914	-0.134012	-0.150552
		0.375645	0.329032	0.272861	0.17028	0.0671811	-0.030807	0.0202689	-0.0396137	0.0447545	0.0470604	0.00163836	-0.0225785	0.164798	0.181686	0.287174	0.303081	0.310972	0.326793	0.275993	0.131456	0.210246	0.236041	0.209142	0.281186	0.235924	0.212375	0.132023	0.116275	0.193994	0.199673	0.259057	0.245546	0.284625	0.150296	0.102535	-0.0156655
		0.0607911	-2.58899e-05	-0.0262609	-0.0484261	-0.0626502	-0.118783	-0.0944945	-0.0976023	-0.0958882	-0.0104857	-0.0578372	0.0173826	0.118484	0.267447	0.327523	0.40529	0.512715	0.479316	0.452905	0.507973	0.518561	0.378054	0.317967	0.392479	0.304342	0.282282	0.116792	0.0254413	0.0599061	-0.0198932	-0.060553	-0.0367202	0.0174901	0.0155297	0.0509745	0.0730311
		0.0896577	0.0874281	0.0256763	-0.0408352	-0.0113375	-0.00386321	0.0651327	0.0717717	0.126133	0.174094	0.124394	0.253008	0.386298	0.434743	0.461924	0.45495	0.395135	0.339661	0.275685	0.25281	0.194583	0.12111	0.106211	0.245853	0.219741	0.206723	0.199073	0.156049	0.0704937	0.0572606	0.145194	0.171777	0.184929	0.166708	0.112745	0.0865103
		0.0942277	0.157134	0.161026	0.115736	-0.0440015	-0.0476995	-0.0647043	-0.157391	-0.174921	-0.134318	0.0703317	0.296232	0.399174	0.409983	0.469086	0.504559	0.420998	0.357834	0.399465	0.447107	0.32722	0.224402	0.157404	0.129741	0.0322049	0.056581	0.0791854	0.0138169	0.0692397	0.218572	0.224108	0.267689	0.277995	0.205756	0.0130771	-0.0694402
		0.0406585	-0.068955	-0.103716	-0.0343825	-0.0169486	-0.0413485	-0.00181186	0.060145	0.102383	0.151757	0.19886	0.19784	0.281711	0.330431	0.290095	0.286501	0.301866	0.292546	0.221931	0.341292	0.304466	0.322338	0.291822	0.347092	0.282257	0.292655	0.309195	0.21446	0.221239	0.148826	0.0874479	0.0785619	0.131704	0.137292	0.199106	0.223043
		0.038861	0.00292623	0.0252072	0.0357442	-0.0246986	-0.0868252	-0.115217	-0.08883	-0.035538	-0.0722434	0.101427	0.140428	0.324903	0.436261	0.563125	0.520178	0.564321	0.544343	0.54942	0.400754	0.416867	0.308536	0.263607	0.155195	0.113326	0.0898066	0.121895	0.136345	0.166843	0.204276	0.202257	0.125242	0.133948	0.140502	0.0266116	-0.0373982
		-0.011458	-0.0467583	0.101462	0.121712	0.0841864	0.0190009	0.0539427	0.0643654	0.100137	0.148769	0.264776	0.251754	0.277637	0.257239	0.454512	0.548342	0.583657	0.580071	0.553239	0.513789	0.394095	0.346085	0.284174	0.348189	0.251141	0.242653	0.207517	0.28163	0.157939	0.113812	0.038297	-0.00016253	0.0561661	0.123843	0.099495	0.122812
		0.312203	0.284185	0.244219	0.281546	0.170187	0.0892315	0.041929	-0.00596658	-0.0095054	-0.00979006	0.173235	0.210884	0.222537	0.333913	0.557413	0.597643	0.692885	0.74142	0.730795	0.657706	0.607929	0.561305	0.532916	0.471665	0.455786	0.445161	0.478305	0.527226	0.567988	0.570569	0.53814	0.50434	0.409034	0.329148	0.287267	0.202675
	retrieval	time
	pairs	-0.141453	-0.113533	-0.077439	-0.0676254	-0.0247876	0.122206	0.0973104	0.0577663	-0.013536	-0.01102	-0.129922	-0.127066	-0.256768	-0.284069	-0.461133	-0.747948	-0.883082	-0.919904	-1.05613	-1.04056	-0.897123	-0.708259	-0.469343	-0.229764	-0.099004
		-0.187203	-0.104724	-0.0903286	-0.100993	-0.052256	0.00691341	-0.00664339	-0.0739715	-0.0708242	-0.0720901	-0.126524	-0.278721	-0.298694	-0.437724	-0.530948	-0.711174	-0.763308	-0.771779	-0.745423	-0.770908	-0.650899	-0.437476	-0.330852	-0.231171	-0.110749
		-0.162239	-0.111618	-0.112905	-0.167103	-0.113018	0.0170045	0.0597721	0.0822127	0.0790569	0.0429625	-0.0129039	-0.0691377	-0.106247	-0.273073	-0.352403	-0.406054	-0.466417	-0.472164	-0.509447	-0.523973	-0.542043	-0.543766	-0.479017	-0.317309	-0.231611
		0.00402547	-0.0597765	-0.0453775	0.0251621	0.062873	0.0377623	0.0784357	0.013467	0.00183602	-0.0747588	-0.101486	-0.23574	-0.319595	-0.461845	-0.558196	-0.693025	-0.71032	-0.727931	-0.731374	-0.669654	-0.540671	-0.502195	-0.41345	-0.231222	-0.103648
		-0.161913	-0.117142	-0.193602	-0.123683	-0.0190446	0.0660107	0.0360345	0.0256909	0.00612495	-0.0590206	-0.0220688	-0.0714243	-0.227	-0.376143	-0.518691	-0.626892	-0.684806	-0.647042	-0.563794	-0.368895	-0.200814	-0.0719035	0.0604516	0.0363076	0.083552
		-0.0567536	0.0200785	0.0143665	0.00410312	0.0167258	0.108538	0.095056	0.0522086	-0.0258668	-0.115902	-0.301668	-0.338968	-0.434087	-0.594723	-0.64577	-0.663834	-0.708913	-0.669776	-0.654995	-0.558454	-0.444846	-0.359145	-0.300242	-0.225097	-0.127943
		0.0881355	0.133662	0.0638443	-0.0681052	-0.0923874	-0.0690943	-0.0648878	-0.115321	-0.0140172	0.0155346	-0.000403858	-0.0450437	-0.129805	-0.164962	-0.243361	-0.302105	-0.333818	-0.281662	-0.252737	-0.162131	-0.120315	0.0525805	0.172693	0.247603	0.297182
		-0.138979	-0.111575	0.0215242	0.086316	0.105153	0.0567249	0.0508323	-0.0110709	0.0378287	0.00804361	-0.0402383	-0.124081	-0.236152	-0.391617	-0.433733	-0.451944	-0.419161	-0.317355	-0.228587	-0.156633	-0.0883279	-0.0447199	-0.0150792	-0.0164149	0.0893359
		-0.0926501	-0.16612	-0.166416	-0.160455	-0.138533	-0.115356	-0.0524124	0.0222752	-0.0233976	-0.148007	-0.140275	-0.0765649	-0.112948	-0.192264	-0.142139	-0.245721	-0.270919	-0.347483	-0.385743	-0.36666	-0.31551	-0.231152	-0.121724	0.0470793	0.171481
		-0.140676	-0.0675859	-0.0489294	0.0634936	0.160519	0.188144	0.165646	0.201391	0.152952	0.0946415	0.0965445	0.0984664	0.0446337	-0.0340005	0.0174052	-0.0129984	0.0351686	0.00296435	-0.0392503	-0.16909	-0.208242	-0.210026	-0.13866	-0.161226	-0.183004
		0.0225997	0.0684069	-0.0165867	-0.000160633	-0.0383693	0.0210012	0.0193569	0.084975	0.0470901	0.0668297	-0.0106087	-0.0455193	-0.0995143	-0.247727	-0.203555	-0.348961	-0.454735	-0.449322	-0.371606	-0.459595	-0.388441	-0.275124	-0.103506	-0.0972904	-0.00656957
		-0.105559	-0.0960288	-0.104841	-0.123758	-0.0619652	-0.0738996	-0.128473	-0.201154	-0.169712	-0.232432	-0.0853003	-0.0814414	0.0309476	0.010179	0.00274439	-0.0980528	-0.134484	-0.171342	-0.174406	-0.229967	-0.214686	-0.230968	-0.27478	-0.303658	-0.26513
		-0.0541226	0.04548	0.0753491	0.0688682	0.00982444	-0.0112814	-0.0922558	-0.0942195	-0.0117337	0.00461332	0.0485187	0.0943129	0.139813	0.170028	0.193262	0.0789537	0.0704241	-0.0430054	-0.0937027	-0.0338417	-0.0114067	0.0119107	0.120123	0.125838	0.104194
		0.0233195	-0.0267226	-0.0944951	-0.156455	-0.0777595	-0.054931	-0.0787847	0.0644579	-0.00241719	-0.137609	-0.184059	-0.174562	-0.187576	-0.104197	-0.128846	-0.117931	-0.0652469	-0.134686	-0.187858	-0.20337	-0.164411	-0.262569	-0.269359	-0.14379	-0.167057
		0.211039	0.0888988	0.0861479	-0.0836621	-0.0291558	-0.134146	-0.0383869	-0.047978	-0.111762	-0.0819607	-0.0404199	-0.101529	-0.0957588	-0.143024	-0.211707	-0.222429	-0.241802	-0.272924	-0.192284	-0.0868855	-0.00401348	0.100395	0.232184	0.272274	0.224275
		-0.125144	-0.0808	-0.0562525	-0.0326723	-0.0797602	-0.103591	-0.121576	-0.0834125	-0.0867137	-0.0500085	-0.0682099	-0.0273816	-0.0442196	-0.0264654	-0.0616363	-0.0762761	-0.11216	-0.223655	-0.294055	-0.276977	-0.281678	-0.316141	-0.326777	-0.268596	-0.269922
		0.0633545	0.100011	-0.0157317	-0.0799218	-0.0487193	-0.091651	-0.210966	-0.200417	-0.224887	-0.297749	-0.320711	-0.239052	-0.318457	-0.415019	-0.441195	-0.480864	-0.400978	-0.356612	-0.293601	-0.156954	0.0107571	-0.000608738	0.139446	0.180025	0.2105
		-0.076716	-0.0716293	-0.0853382	-0.0177451	0.0154745	-0.0155447	-0.0376882	-0.0343431	-0.0204455	-0.0207572	-0.00953612	0.00685205	-0.0562378	-0.0929531	-0.120459	-0.162692	-0.23551	-0.121997	-0.171474	-0.277473	-0.278672	-0.199567	-0.213628	-0.189571	-0.170043
		-0.178388	-0.0762698	-0.0602483	-0.0942823	-0.0708685	-0.0908996	-0.130098	-0.205512	-0.148483	-0.0817929	0.00135856	-0.0767529	-0.102147	-0.13672	-0.207295	-0.207926	-0.178318	-0.145664	-0.127995	-0.065944	0.00166479	0.00271167	0.0454968	-0.0159496	-0.00363779
		0.0400976	0.0863802	0.164561	0.200246	0.222849	0.172728	0.0536057	-0.0378164	-0.0103103	-0.024559	0.101482	0.1859	0.258684	0.341055	0.434659	0.325467	0.278286	0.23211	0.200938	0.121994	0.175295	0.239489	0.294666	0.253407	0.280656
		-0.198418	-0.202287	-0.156921	-0.0967277	-0.0498602	-0.0506615	-0.0220208	-0.106139	-0.133643	-0.113985	-0.0822736	-0.0939047	-0.0884967	-0.184302	-0.132121	-0.229802	-0.240985	-0.285482	-0.279622	-0.3024	-0.253297	-0.257197	-0.258409	-0.237219	-0.286834
		-0.00699243	-0.0361163	-0.149775	-0.179865	-0.156015	-0.0675058	-0.0865793	-0.0175492	-0.0337358	-0.106579	-0.199318	-0.156959	-0.0848925	-0.102263	0.0167772	0.096279	0.0655397	0.000579454	0.0838856	0.0202006	-0.144807	-0.0680791	-0.0479288	-0.0799818	-0.107159
		-0.177391	-0.133975	-0.24407	-0.180817	-0.145262	-0.0575386	-0.065583	0.113123	0.113069	0.0810099	0.0705862	0.0235522	-0.0564616	-0.0720059	-0.186684	-0.267131	-0.361172	-0.356691	-0.397493	-0.390604	-0.380155	-0.27535	-0.279671	-0.224243	-0.132951
		0.118363	0.00445222	0.0556936	-0.0085952	0.0294428	-0.0452734	-0.01635	-0.0615865	-0.0636957	-0.131746	-0.0536592	-0.119445	-0.157346	-0.210999	-0.312621	-0.417424	-0.378649	-0.334262	-0.30318	-0.169223	-0.0554946	-0.0840172	-0.111506	-0.0783295	-0.113419
		-0.158875	-0.0917273	-0.000947626	0.065927	0.152796	0.143238	0.118434	0.148766	0.0704761	-0.0239371	-0.106379	-0.13345	-0.242781	-0.290576	-0.361345	-0.404752	-0.459541	-0.501917	-0.510846	-0.490652	-0.527731	-0.444568	-0.358557	-0.303333	-0.24527
		-0.0262701	-0.0181273	-0.0376853	-0.0196615	0.04918	0.0346317	0.0526364	0.129364	0.137354	-0.0271906	-0.0812052	-0.127724	-0.228944	-0.326864	-0.404273	-0.458612	-0.462159	-0.443851	-0.387746	-0.231494	-0.162775	-0.111517	-0.0778886	-0.0812235	-0.162765
		0.0361799	0.0546744	0.0509874	0.0118319	0.044367	-0.0339553	-0.0532637	-0.0584162	-0.0558639	-0.0808784	-0.135439	-0.144893	-0.172063	-0.105538	-0.121199	0.0190542	0.0690762	0.153668	0.2368	0.257772	0.221298	0.17091	0.243596	0.134509	0.171593
		0.0206519	0.00895761	0.00498801	0.0294672	0.0751857	0.029566	0.0437916	-0.0568506	-0.0515229	-0.0873646	-0.102269	-0.0995057	0.112928	0.079348	0.0872552	0.0621848	0.177187	0.0431674	-0.0443929	-0.0153822	0.0554605	-0.0229824	-0.0370439	0.027411	-0.0505889
		0.0488287	-0.0474529	-0.0639708	-0.121094	-0.259367	-0.259741	-0.201248	-0.180162	-0.0992873	0.0503767	0.0661643	-0.00168129	-0.143856	-0.113938	-0.245511	-0.345795	-0.353666	-0.227456	-0.163274	-0.0811737	0.0780636	0.0673094	0.0867064	0.115686	0.0665667
		0.0430771	0.0127619	0.00149015	-0.00198936	-0.0776689	-0.0293469	-0.0429677	-0.0215282	0.0239029	0.0870522	0.0224524	0.00108728	0.129322	0.0387188	0.0480411	0.108239	0.0886466	0.0130747	0.0858386	0.0834616	0.144593	0.115066	0.106234	0.148839	0.169999
		-0.100339	-0.0621969	-0.0183775	-0.00853041	0.00959531	0.0384518	-0.000211962	-0.0622202	-0.0405192	-0.0612894	-0.0497081	0.016211	0.055596	-0.000704497	-0.00374425	-0.0170815	-0.0083329	0.0277362	0.0799226	0.16738	0.108729	0.124293	0.136211	0.0750431	-0.00349793
		-0.204457	-0.254944	-0.299938	-0.193711	-0.201111	-0.0287662	0.0417958	0.124035	0.111973	0.101925	0.118524	0.10393	0.0507953	-0.0348407	-0.127347	-0.334425	-0.376876	-0.405908	-0.266384	-0.280801	-0.120266	-0.0648348	-0.0556991	-0.028576	-0.066737
		-0.260821	-0.325333	-0.302367	-0.210576	-0.113876	-0.107034	-0.00677818	0.0231279	0.0160063	0.0233224	0.0463457	0.0350819	0.0443727	0.041399	-0.0547425	-0.160525	-0.147069	-0.225577	-0.273193	-0.244984	-0.273024	-0.256304	-0.224238	-0.236228	-0.237375
		0.227678	0.137732	0.0942304	0.0689909	-0.00999814	-0.0349098	-0.0171552	-0.0724647	-0.0497082	0.0604249	0.119756	0.151423	0.181784	0.181895	0.20271	0.364043	0.413433	0.521019	0.562999	0.573492	0.514534	0.501159	0.389387	0.333601	0.328819
		-0.0910422	-0.0722324	-0.102237	-0.139867	-0.149607	-0.228264	-0.0901268	-0.0701922	0.0179082	0.117411	0.0970232	-0.0464228	-0.0844202	-0.0564456	-0.136932	-0.142659	-0.193216	-0.254501	-0.294731	-0.245404	-0.276888	-0.210864	-0.185791	-0.226307	-0.246219
		-0.114606	-0.0612831	-0.102863	-0.140132	0.00322698	-0.0227977	-0.0506482	0.0527759	0.0657184	0.0178967	0.00300401	0.016595	-0.0227429	0.020435	0.0232852	0.0233368	-0.0222699	0.133888	0.219806	0.160771	0.137222	0.15675	0.0872576	0.0186149	0.046231
		-0.0973279	-0.0871545	-0.160672	-0.173249	-0.197507	-0.147003	-0.0640869	-0.0330703	0.00259633	0.0250013	-0.0366922	-0.104474	-0.163991	-0.280723	-0.40807	-0.482641	-0.483981	-0.496734	-0.394233	-0.339805	-0.213895	-0.154378	-0.244883	-0.178319	-0.161006
		0.209923	0.209361	0.181654	0.248556	0.189351	0.194354	0.192484	0.205466	0.0837195	0.0768762	0.066136	0.0180602	-0.00189092	-0.0485696	0.021011	0.00264134	0.0716029	0.113013	0.23643	0.258382	0.360345	0.438321	0.462938	0.436026	0.371715
		-0.233815	-0.262699	-0.285114	-0.302163	-0.255305	-0.196355	-0.0958698	-0.0986858	-0.0204003	-0.00685628	-0.0538111	-0.0811321	-0.109722	-0.170504	-0.344361	-0.408774	-0.45121	-0.496764	-0.503808	-0.464282	-0.418839	-0.375974	-0.348518	-0.309141	-0.247953
		-0.0675707	-0.0488756	-0.0179045	-0.0277398	0.0216314	-0.00713268	-0.0641582	-0.0595147	-0.0474867	-0.0278803	-0.0360571	-0.0297629	-0.0762949	-0.227838	-0.398231	-0.539871	-0.478294	-0.54456	-0.473441	-0.205098	-0.0870965	-0.138931	-0.0203984	0.00388844	-0.0427368
		-0.261388	-0.236688	-0.212395	-0.157945	-0.0405653	0.0109249	0.0682357	0.110858	0.0790935	0.0193249	-0.0302551	-0.0155408	-0.0334836	0.0223467	0.0373033	-0.0472083	-0.130765	-0.238942	-0.366162	-0.470551	-0.536331	-0.53808	-0.48081	-0.422347	-0.408254
		-0.136132	-0.127814	-0.168858	-0.0917107	-0.022075	0.0228971	0.128486	0.188618	0.0294494	-0.0019546	-0.105591	-0.0556835	-0.0682967	0.024771	0.00598932	0.00179217	-0.00654649	-0.156842	-0.215515	-0.261093	-0.363319	-0.433737	-0.436907	-0.414607	-0.426018
		-0.222885	-0.187279	-0.150993	-0.0570455	-0.0198834	-0.0104603	0.0157339	0.098345	0.0861394	0.00849517	-0.197657	-0.10409	-0.134269	-0.0719032	0.0381367	0.185702	0.172331	0.108008	0.0411089	-0.0201309	-0.0543679	-0.0538199	0.0193869	0.0557691	0.0110471
		0.123184	0.0610239	0.0435145	-0.101168	-0.207838	-0.203941	-0.171307	-0.222852	-0.203756	-0.100165	-0.0482439	0.0113884	0.0461451	0.119079	0.102744	0.157525	0.145786	0.196901	0.255044	0.290313	0.26804	0.275134	0.293332	0.283004	0.267865
		-0.400917	-0.283025	-0.152281	-0.0647158	-0.0802602	0.0128237	-0.0896749	-0.175386	-0.0665342	0.0172765	0.106415	0.18518	0.248583	0.320161	0.22625	0.135579	0.153621	0.222818	0.177348	0.200553	0.222213	0.108962	0.0611598	0.0050646	0.00632237
		-0.0588944	0.0819765	-0.0211958	-0.0150196	-0.0771724	-0.0564992	-0.0478226	-0.0219721	-0.00333983	-0.0104773	-0.0259928	-0.000719783	0.0699129	0.111098	0.0567975	0.102611	0.054647	-0.0137295	-0.203169	-0.214659	-0.304945	-0.324358	-0.370944	-0.224793	-0.144454
		-0.0476775	-0.107264	-0.172452	-0.0699533	-0.114381	-0.080569	0.0183463	0.0333203	0.0692272	0.0668152	-0.0052231	-0.0103297	0.109037	0.11099	0.181035	0.211197	0.206259	0.156597	0.101453	0.0537569	-0.0462976	-0.0381942	-0.0550398	-0.0472401	0.0106109
		0.0303401	-0.0106826	-0.0944927	-0.0451491	0.00352761	0.0422776	0.0529405	0.0136355	0.0048061	-0.00718177	0.0315445	0.0351331	0.0537134	0.0678833	0.079756	0.0190286	-0.0633299	-0.0773398	-0.222873	-0.20946	-0.210047	-0.238438	-0.293492	-0.132174	-0.184621
		-0.108655	-0.110443	-0.0376371	0.0471241	0.0643181	0.0236279	0.0536679	0.0688199	0.111749	0.101623	0.20208	0.234238	0.202114	0.272681	0.375182	0.328364	0.344627	0.329397	0.189865	0.0306212	-0.110841	-0.183041	-0.367727	-0.333953	-0.245902
		-0.271689	-0.182987	-0.0883343	-0.0352075	-0.0481172	-0.0221582	0.0827969	0.097413	0.0748054	0.0822846	0.0155446	-0.0574312	-0.0350086	0.111626	0.111582	0.106074	0.0432071	-0.0236099	-0.145062	-0.248102	-0.394257	-0.352985	-0.481557	-0.457586	-0.467028
		0.163753	0.06777	0.100649	0.0494135	0.0374144	0.111744	0.164338	0.130881	0.090394	0.0682183	-0.0574394	-0.124468	-0.133659	-0.0971378	-0.0824945	0.00199681	0.0351718	0.00529533	-0.0958671	-0.0843982	-0.147039	-0.163467	-0.136749	-0.105056	-0.0954599
		0.0718817	0.0505456	0.0929465	0.0792279	-0.00325544	0.0257514	0.000290643	-0.0845593	-0.162279	-0.0419718	-0.00891766	0.11937	0.18381	0.345242	0.329279	0.375329	0.358451	0.360449	0.354173	0.321917	0.210261	0.137041	0.0365506	-0.025896	-0.0773834
		0.0357468	0.0975995	0.113513	0.167303	0.15252	0.208049	0.207074	0.206976	0.143765	0.132854	0.126217	0.120059	0.236965	0.306232	0.477345	0.506451	0.453835	0.379435	0.283368	0.0079155	-0.168934	-0.179609	-0.192306	-0.117761	-0.115518
		-0.0154434	0.100971	0.118564	0.0999117	0.113004	-0.00796782	0.0297942	-0.00629685	-0.0789605	-0.0762516	0.0169965	0.00366942	0.0851319	0.187451	0.328578	0.29919	0.325822	0.277247	0.233646	0.131422	0.115615	0.119836	0.118265	0.0911897	0.0532849
		0.350765	0.330386	0.274854	0.132673	0.0668313	0.0619863	0.0417641	-0.0375046	0.0284932	0.0439644	0.0743116	0.00156979	0.0208496	-0.0521485	-0.0737057	-0.0972199	-0.125886	0.0211067	0.0876907	0.122226	0.100346	0.202841	0.186565	0.208133	0.291731
		-0.0257788	0.00543297	-0.0192126	-0.0968683	-0.144239	-0.119868	-0.161461	-0.0884501	-0.00683165	-0.0175486	0.0350385	0.0781475	0.162743	0.166298	0.248616	0.372942	0.372809	0.297418	0.263732	0.23702	0.065668	-0.0388429	-0.0646413	-0.174156	-0.196066
		-0.218476	-0.109613	-0.0798819	0.0823916	0.148275	0.220594	0.151816	0.216742	0.150641	0.109491	0.0250794	0.110759	0.127447	0.108	0.144176	0.133872	0.0862645	0.0287864	-0.0433444	-0.0583574	-0.109995	-0.106	-0.150078	-0.0820693	-0.151231
		0.162531	0.0905961	0.0705714	0.0109491	-0.0114739	-0.00501075	0.0448634	0.0839104	0.0613485	0.137884	0.0940859	0.091574	0.0932749	0.171498	0.198941	0.235064	0.264724	0.298847	0.325608	0.304871	0.308983	0.257655	0.246351	0.281908	0.270424
		0.0555785	0.0420908	0.107964	0.046548	-0.00501731	0.01407	0.0206667	-0.0445506	-0.0820271	-0.0951994	-0.153044	-0.0966392	-0.0423781	0.0673189	0.126049	0.187844	0.213538	0.199189	0.0600691	-0.0272371	-0.13445	-0.217152	-0.395458	-0.31671	-0.338096
		0.13519	0.088716	-0.0680988	-0.112792	-0.0771068	-0.128645	-0.040015	0.0735054	0.0557282	-0.0175742	0.00739615	-0.140632	-0.2769	-0.391665	-0.568491	-0.616784	-0.593678	-0.459502	-0.248077	0.0310966	0.150318	0.289025	0.30642	0.291975	0.243197
		0.241601	0.162653	0.11247	0.0833818	-0.00759132	-0.054327	-0.0661907	-0.129499	-0.109064	-0.019938	0.0847747	0.148549	0.245609	0.335544	0.401343	0.419724	0.425094	0.473008	0.495981	0.455125	0.476057	0.487787	0.476834	0.428298	0.414491
		0.0949939	0.138919	0.142325	0.0874012	0.110638	0.21107	0.200181	0.140265	0.121655	0.0729975	0.0769943	0.108366	0.220147	0.225379	0.387928	0.441785	0.409885	0.39838	0.405111	0.301387	0.156925	0.161198	0.068372	0.0214567	-0.023613
		0.163508	0.125307	0.122465	-0.0129023	-0.0938492	-0.201174	-0.219209	-0.173456	-0.0807379	-0.019314	0.106767	0.188604	0.233528	0.391536	0.511367	0.689054	0.767719	0.757287	0.795904	0.81007	0.664334	0.531922	0.349975	0.119737	0.0115984
		0.00681569	-0.0475624	-0.116275	-0.176225	-0.229472	-0.112193	-0.0459265	0.0264456	0.147259	0.142833	0.183882	0.273228	0.369544	0.361909	0.541238	0.61865	0.695502	0.626019	0.624	0.567976	0.581568	0.408462	0.287627	0.23117	0.110356
		0.128823	0.0736529	0.0682211	0.0349153	0.0118804	0.0121562	-0.0388964	-0.0891347	0.024691	0.013837	0.000625078	0.0477065	0.160487	0.207309	0.30563	0.508791	0.644828	0.697061	0.675911	0.665948	0.583966	0.381378	0.232015	0.205992	0.0894693
		-0.13291	-0.11742	-0.0654232	-0.0675468	0.0224163	0.018506	0.120213	0.125599	0.189132	0.0674999	0.104181	0.0728676	0.133138	0.130682	0.285605	0.273101	0.31565	0.179868	0.0514219	-0.0279961	-0.0644985	-0.0899224	-0.0405332	0.10808	0.0994512
		0.0779456	0.0112772	-0.0421189	-0.0308821	-0.0630472	-0.0838975	-0.084643	-0.00602233	0.0536367	0.0240612	0.0903732	0.170541	0.196297	0.148442	0.337926	0.457604	0.484286	0.530709	0.579172	0.609373	0.521269	0.358561	0.181451	0.110789	-0.0348771
		0.0290128	-0.0300181	0.0138245	0.0255963	0.0527226	0.103444	0.204169	0.102194	0.0839159	0.0560241	0.070006	0.0332337	0.0586725	0.11639	0.18371	0.254409	0.209082	0.213337	0.0474289	0.00490599	-0.109425	-0.180847	-0.219493	-0.103885	-0.174213
		0.216333	0.186874	0.163403	0.122049	0.0840589	-0.0163767	-0.040439	-0.0310587	0.0500342	0.00694213	0.0129743	0.0120506	0.124945	0.0474788	0.174275	0.386634	0.547607	0.632984	0.800496	0.820017	0.794688	0.656377	0.496405	0.356897	0.260732
		0.164898	0.095351	0.0699432	0.0674119	-0.0237845	-0.149124	-0.132891	-0.165625	-0.217398	-0.213974	-0.107533	-0.0711392	0.0485388	0.138101	0.267848	0.373787	0.441601	0.479529	0.470243	0.4605	0.509673	0.44584	0.27257	0.232457	0.143988

## Sheet: Fig 2d
Figure 2d
	Subject	start_elec	end_elec	start_region	end-region
	'NIH026'	G3-G4'	'G1-G2'	'Anterior Temporal Lobe'	'Anterior Temporal Lobe'
	'NIH026'	'G1-G2'	'G4-G5'	'Anterior Temporal Lobe'	'Anterior Temporal Lobe'
	'NIH026'	'G1-G2'	'G9-G10'	'Anterior Temporal Lobe'	'Posterior Temporal Lobe'
	'NIH026'	'G10-G11'	'G1-G2'	'Posterior Temporal Lobe'	'Anterior Temporal Lobe'
	'NIH026'	'G10-G18'	'G1-G2'	'Anterior Temporal Lobe'	'Anterior Temporal Lobe'
	'NIH026'	'G1-G2'	'G12-G13'	'Anterior Temporal Lobe'	'Anterior Temporal Lobe'
	'NIH026'	'G15-G23'	'G1-G2'	'Anterior Temporal Lobe'	'Anterior Temporal Lobe'
	'NIH026'	'G18-G19'	'G1-G2'	'Anterior Temporal Lobe'	'Anterior Temporal Lobe'
	'NIH026'	'G1-G2'	'G20-G21'	'Anterior Temporal Lobe'	'Anterior Temporal Lobe'
	'NIH026'	'G26-G27'	'G1-G2'	'Anterior Temporal Lobe'	'Anterior Temporal Lobe'
	'NIH026'	'G1-G2'	'MST3-MST4'	'Anterior Temporal Lobe'	'Anterior Temporal Lobe'
	'NIH026'	'G1-G2'	'PST1-PST2'	'Anterior Temporal Lobe'	'Anterior Temporal Lobe'
	'NIH026'	'G2-G10'	'G1-G9'	'Anterior Temporal Lobe'	'Anterior Temporal Lobe'
	'NIH026'	'AST3-AST4'	'G1-G9'	'Anterior Temporal Lobe'	'Anterior Temporal Lobe'
	'NIH026'	'G2-G3'	'G4-G5'	'Anterior Temporal Lobe'	'Anterior Temporal Lobe'
	'NIH026'	'G4-G12'	'G2-G3'	'Anterior Temporal Lobe'	'Anterior Temporal Lobe'
	'NIH026'	'G2-G3'	'G9-G10'	'Anterior Temporal Lobe'	'Posterior Temporal Lobe'
	'NIH026'	'G2-G3'	'G10-G11'	'Anterior Temporal Lobe'	'Posterior Temporal Lobe'
	'NIH026'	'G2-G3'	'G11-G19'	'Anterior Temporal Lobe'	'Anterior Temporal Lobe'
	'NIH026'	'G2-G3'	'G12-G13'	'Anterior Temporal Lobe'	'Anterior Temporal Lobe'
	'NIH026'	'G15-G16'	'G2-G3'	'Anterior Temporal Lobe'	'Anterior Temporal Lobe'
	'NIH026'	'G22-G30'	'G2-G3'	'Anterior Temporal Lobe'	'Anterior Temporal Lobe'
	'NIH026'	'G2-G3'	'MST3-MST4'	'Anterior Temporal Lobe'	'Anterior Temporal Lobe'
	'NIH026'	'G3-G4'	'G2-G10'	'Anterior Temporal Lobe'	'Anterior Temporal Lobe'
	'NIH026'	'G2-G10'	'G4-G5'	'Anterior Temporal Lobe'	'Anterior Temporal Lobe'
	'NIH026'	'G9-G10'	'G2-G10'	'Posterior Temporal Lobe'	'Anterior Temporal Lobe'
	'NIH026'	'G2-G10'	'G20-G21'	'Anterior Temporal Lobe'	'Anterior Temporal Lobe'
	'NIH026'	'AST2-AST3'	'G2-G10'	'MTL'	'Anterior Temporal Lobe'
	'NIH026'	'G2-G10'	'MST3-MST4'	'Anterior Temporal Lobe'	'Anterior Temporal Lobe'
	'NIH026'	'PST1-PST2'	'G2-G10'	'Anterior Temporal Lobe'	'Anterior Temporal Lobe'
	'NIH026'	'G3-G4'	'G3-G11'	'Anterior Temporal Lobe'	'Anterior Temporal Lobe'
	'NIH026'	'G4-G5'	'G3-G4'	'Anterior Temporal Lobe'	'Anterior Temporal Lobe'
	'NIH026'	'G3-G4'	'G5-G6'	'Anterior Temporal Lobe'	'Anterior Temporal Lobe'
	'NIH026'	'G6-G7'	'G3-G4'	'Anterior Temporal Lobe'	'Anterior Temporal Lobe'
	'NIH026'	'G7-G8'	'G3-G4'	'Anterior Temporal Lobe'	'Anterior Temporal Lobe'
	'NIH026'	'G3-G4'	'G9-G10'	'Anterior Temporal Lobe'	'Posterior Temporal Lobe'
	'NIH026'	'G3-G4'	'G11-G19'	'Anterior Temporal Lobe'	'Anterior Temporal Lobe'
	'NIH026'	'G3-G4'	'G12-G13'	'Anterior Temporal Lobe'	'Anterior Temporal Lobe'
	'NIH026'	'G19-G20'	'G3-G4'	'Anterior Temporal Lobe'	'Anterior Temporal Lobe'
	'NIH026'	'G3-G4'	'G20-G28'	'Anterior Temporal Lobe'	'Anterior Temporal Lobe'
	'NIH026'	'G3-G4'	'MST3-MST4'	'Anterior Temporal Lobe'	'Anterior Temporal Lobe'
	'NIH026'	'G4-G5'	'G3-G11'	'Anterior Temporal Lobe'	'Anterior Temporal Lobe'
	'NIH026'	'G9-G10'	'G3-G11'	'Posterior Temporal Lobe'	'Anterior Temporal Lobe'
	'NIH026'	'G10-G11'	'G3-G11'	'Posterior Temporal Lobe'	'Anterior Temporal Lobe'
	'NIH026'	'G3-G11'	'G11-G12'	'Anterior Temporal Lobe'	'Anterior Temporal Lobe'
	'NIH026'	'G12-G13'	'G3-G11'	'Anterior Temporal Lobe'	'Anterior Temporal Lobe'
	'NIH026'	'G3-G11'	'G18-G26'	'Anterior Temporal Lobe'	'Anterior Temporal Lobe'
	'NIH026'	'G3-G11'	'G19-G20'	'Anterior Temporal Lobe'	'Anterior Temporal Lobe'
	'NIH026'	'G3-G11'	'G19-G27'	'Anterior Temporal Lobe'	'Anterior Temporal Lobe'
	'NIH026'	'TT5-TT6'	'G3-G11'	'MTL'	'Anterior Temporal Lobe'
	'NIH026'	'G3-G11'	'MST2-MST3'	'Anterior Temporal Lobe'	'Anterior Temporal Lobe'
	'NIH026'	'G3-G11'	'PST1-PST2'	'Anterior Temporal Lobe'	'Anterior Temporal Lobe'
	'NIH026'	'G3-G11'	'PST2-PST3'	'Anterior Temporal Lobe'	'Anterior Temporal Lobe'
	'NIH026'	'G4-G5'	'G4-G12'	'Anterior Temporal Lobe'	'Anterior Temporal Lobe'
	'NIH026'	'G5-G13'	'G4-G5'	'Anterior Temporal Lobe'	'Anterior Temporal Lobe'
	'NIH026'	'G6-G7'	'G4-G5'	'Anterior Temporal Lobe'	'Anterior Temporal Lobe'
	'NIH026'	'G7-G15'	'G4-G5'	'Anterior Temporal Lobe'	'Anterior Temporal Lobe'
	'NIH026'	'G10-G11'	'G4-G5'	'Posterior Temporal Lobe'	'Anterior Temporal Lobe'
	'NIH026'	'G10-G18'	'G4-G5'	'Anterior Temporal Lobe'	'Anterior Temporal Lobe'
	'NIH026'	'G11-G19'	'G4-G5'	'Anterior Temporal Lobe'	'Anterior Temporal Lobe'
	'NIH026'	'G12-G20'	'G4-G5'	'Anterior Temporal Lobe'	'Anterior Temporal Lobe'
	'NIH026'	'G14-G15'	'G4-G5'	'Anterior Temporal Lobe'	'Anterior Temporal Lobe'
	'NIH026'	'G14-G22'	'G4-G5'	'Anterior Temporal Lobe'	'Anterior Temporal Lobe'
	'NIH026'	'G15-G23'	'G4-G5'	'Anterior Temporal Lobe'	'Anterior Temporal Lobe'
	'NIH026'	'G4-G5'	'G18-G19'	'Anterior Temporal Lobe'	'Anterior Temporal Lobe'
	'NIH026'	'G4-G5'	'G18-G26'	'Anterior Temporal Lobe'	'Anterior Temporal Lobe'
	'NIH026'	'G4-G5'	'G20-G21'	'Anterior Temporal Lobe'	'Anterior Temporal Lobe'
	'NIH026'	'G20-G28'	'G4-G5'	'Anterior Temporal Lobe'	'Anterior Temporal Lobe'
	'NIH026'	'G22-G30'	'G4-G5'	'Anterior Temporal Lobe'	'Anterior Temporal Lobe'
	'NIH026'	'G26-G27'	'G4-G5'	'Anterior Temporal Lobe'	'Anterior Temporal Lobe'
	'NIH026'	'G4-G5'	'AST2-AST3'	'Anterior Temporal Lobe'	'MTL'
	'NIH026'	'MST3-MST4'	'G4-G5'	'Anterior Temporal Lobe'	'Anterior Temporal Lobe'
	'NIH026'	'PST1-PST2'	'G4-G5'	'Anterior Temporal Lobe'	'Anterior Temporal Lobe'
	'NIH026'	'G5-G13'	'G4-G12'	'Anterior Temporal Lobe'	'Anterior Temporal Lobe'
	'NIH026'	'G4-G12'	'G10-G11'	'Anterior Temporal Lobe'	'Posterior Temporal Lobe'
	'NIH026'	'G4-G12'	'G11-G19'	'Anterior Temporal Lobe'	'Anterior Temporal Lobe'
	'NIH026'	'G4-G12'	'G12-G13'	'Anterior Temporal Lobe'	'Anterior Temporal Lobe'
	'NIH026'	'G13-G14'	'G4-G12'	'Anterior Temporal Lobe'	'Anterior Temporal Lobe'
	'NIH026'	'G14-G22'	'G4-G12'	'Anterior Temporal Lobe'	'Anterior Temporal Lobe'
	'NIH026'	'G15-G16'	'G4-G12'	'Anterior Temporal Lobe'	'Anterior Temporal Lobe'
	'NIH026'	'G4-G12'	'G19-G20'	'Anterior Temporal Lobe'	'Anterior Temporal Lobe'
	'NIH026'	'G4-G12'	'G20-G21'	'Anterior Temporal Lobe'	'Anterior Temporal Lobe'
	'NIH026'	'G4-G12'	'G20-G28'	'Anterior Temporal Lobe'	'Anterior Temporal Lobe'
	'NIH026'	'G21-G22'	'G4-G12'	'Anterior Temporal Lobe'	'Anterior Temporal Lobe'
	'NIH026'	'G22-G30'	'G4-G12'	'Anterior Temporal Lobe'	'Anterior Temporal Lobe'
	'NIH026'	'MST3-MST4'	'G4-G12'	'Anterior Temporal Lobe'	'Anterior Temporal Lobe'
	'NIH026'	'PST2-PST3'	'G4-G12'	'Anterior Temporal Lobe'	'Anterior Temporal Lobe'
	'NIH026'	'G5-G6'	'G5-G13'	'Anterior Temporal Lobe'	'Anterior Temporal Lobe'
	'NIH026'	'G13-G14'	'G5-G6'	'Anterior Temporal Lobe'	'Anterior Temporal Lobe'
	'NIH026'	'G6-G14'	'G5-G13'	'Anterior Temporal Lobe'	'Anterior Temporal Lobe'
	'NIH026'	'G5-G13'	'G11-G12'	'Anterior Temporal Lobe'	'Anterior Temporal Lobe'
	'NIH026'	'G5-G13'	'G11-G19'	'Anterior Temporal Lobe'	'Anterior Temporal Lobe'
	'NIH026'	'G12-G13'	'G5-G13'	'Anterior Temporal Lobe'	'Anterior Temporal Lobe'
	'NIH026'	'G5-G13'	'G12-G20'	'Anterior Temporal Lobe'	'Anterior Temporal Lobe'
	'NIH026'	'G5-G13'	'G13-G14'	'Anterior Temporal Lobe'	'Anterior Temporal Lobe'
	'NIH026'	'G13-G21'	'G5-G13'	'Anterior Temporal Lobe'	'Anterior Temporal Lobe'
	'NIH026'	'G14-G15'	'G5-G13'	'Anterior Temporal Lobe'	'Anterior Temporal Lobe'
	'NIH026'	'G14-G22'	'G5-G13'	'Anterior Temporal Lobe'	'Anterior Temporal Lobe'
	'NIH026'	'G15-G23'	'G5-G13'	'Anterior Temporal Lobe'	'Anterior Temporal Lobe'
	'NIH026'	'G5-G13'	'G19-G20'	'Anterior Temporal Lobe'	'Anterior Temporal Lobe'
	'NIH026'	'G20-G21'	'G5-G13'	'Anterior Temporal Lobe'	'Anterior Temporal Lobe'
	'NIH026'	'G5-G13'	'G20-G28'	'Anterior Temporal Lobe'	'Anterior Temporal Lobe'
	'NIH026'	'G5-G13'	'G21-G22'	'Anterior Temporal Lobe'	'Anterior Temporal Lobe'
	'NIH026'	'G5-G13'	'G22-G23'	'Anterior Temporal Lobe'	'Anterior Temporal Lobe'
	'NIH026'	'G5-G13'	'OF1-OF2'	'Anterior Temporal Lobe'	'Frontal'
	'NIH026'	'G6-G7'	'G12-G13'	'Anterior Temporal Lobe'	'Anterior Temporal Lobe'
	'NIH026'	'G6-G7'	'G13-G21'	'Anterior Temporal Lobe'	'Anterior Temporal Lobe'
	'NIH026'	'G15-G23'	'G6-G7'	'Anterior Temporal Lobe'	'Anterior Temporal Lobe'
	'NIH026'	'G6-G7'	'G20-G21'	'Anterior Temporal Lobe'	'Anterior Temporal Lobe'
	'NIH026'	'G6-G7'	'MST3-MST4'	'Anterior Temporal Lobe'	'Anterior Temporal Lobe'
	'NIH026'	'PPST3-PPST4'	'G6-G7'	'Anterior Temporal Lobe'	'Anterior Temporal Lobe'
	'NIH026'	'G6-G14'	'G12-G13'	'Anterior Temporal Lobe'	'Anterior Temporal Lobe'
	'NIH026'	'G6-G14'	'G15-G23'	'Anterior Temporal Lobe'	'Anterior Temporal Lobe'
	'NIH026'	'G6-G14'	'G20-G21'	'Anterior Temporal Lobe'	'Anterior Temporal Lobe'
	'NIH026'	'G6-G14'	'G21-G22'	'Anterior Temporal Lobe'	'Anterior Temporal Lobe'
	'NIH026'	'G6-G14'	'G22-G30'	'Anterior Temporal Lobe'	'Anterior Temporal Lobe'
	'NIH026'	'G7-G8'	'G11-G12'	'Anterior Temporal Lobe'	'Anterior Temporal Lobe'
	'NIH026'	'G13-G21'	'G7-G8'	'Anterior Temporal Lobe'	'Anterior Temporal Lobe'
	'NIH026'	'G15-G23'	'G7-G8'	'Anterior Temporal Lobe'	'Anterior Temporal Lobe'
	'NIH026'	'G7-G8'	'G19-G20'	'Anterior Temporal Lobe'	'Anterior Temporal Lobe'
	'NIH026'	'G7-G8'	'MST3-MST4'	'Anterior Temporal Lobe'	'Anterior Temporal Lobe'
	'NIH026'	'G7-G8'	'PST1-PST2'	'Anterior Temporal Lobe'	'Anterior Temporal Lobe'
	'NIH026'	'G7-G8'	'PST2-PST3'	'Anterior Temporal Lobe'	'Anterior Temporal Lobe'
	'NIH026'	'G7-G8'	'PST3-PST4'	'Anterior Temporal Lobe'	'Anterior Temporal Lobe'
	'NIH026'	'PPST3-PPST4'	'G7-G8'	'Anterior Temporal Lobe'	'Anterior Temporal Lobe'
	'NIH026'	'G8-G16'	'G7-G15'	'Posterior Temporal Lobe'	'Anterior Temporal Lobe'
	'NIH026'	'G7-G15'	'G11-G12'	'Anterior Temporal Lobe'	'Anterior Temporal Lobe'
	'NIH026'	'G7-G15'	'G12-G13'	'Anterior Temporal Lobe'	'Anterior Temporal Lobe'
	'NIH026'	'G7-G15'	'G13-G21'	'Anterior Temporal Lobe'	'Anterior Temporal Lobe'
	'NIH026'	'G7-G15'	'G14-G22'	'Anterior Temporal Lobe'	'Anterior Temporal Lobe'
	'NIH026'	'G7-G15'	'G15-G16'	'Anterior Temporal Lobe'	'Anterior Temporal Lobe'
	'NIH026'	'G7-G15'	'G15-G23'	'Anterior Temporal Lobe'	'Anterior Temporal Lobe'
	'NIH026'	'G7-G15'	'G21-G22'	'Anterior Temporal Lobe'	'Anterior Temporal Lobe'
	'NIH026'	'G22-G23'	'G7-G15'	'Anterior Temporal Lobe'	'Anterior Temporal Lobe'
	'NIH026'	'G7-G15'	'G22-G30'	'Anterior Temporal Lobe'	'Anterior Temporal Lobe'
	'NIH026'	'G7-G15'	'MST3-MST4'	'Anterior Temporal Lobe'	'Anterior Temporal Lobe'
	'NIH026'	'G7-G15'	'PST2-PST3'	'Anterior Temporal Lobe'	'Anterior Temporal Lobe'
	'NIH026'	'PPST3-PPST4'	'G7-G15'	'Anterior Temporal Lobe'	'Anterior Temporal Lobe'
	'NIH026'	'G8-G16'	'G23-G31'	'Posterior Temporal Lobe'	'Anterior Temporal Lobe'
	'NIH026'	'G24-G32'	'G8-G16'	'Posterior Temporal Lobe'	'Posterior Temporal Lobe'
	'NIH026'	'G8-G16'	'MST3-MST4'	'Posterior Temporal Lobe'	'Anterior Temporal Lobe'
	'NIH026'	'G8-G16'	'PST1-PST2'	'Posterior Temporal Lobe'	'Anterior Temporal Lobe'
	'NIH026'	'G8-G16'	'PST2-PST3'	'Posterior Temporal Lobe'	'Anterior Temporal Lobe'
	'NIH026'	'G8-G16'	'PST3-PST4'	'Posterior Temporal Lobe'	'Anterior Temporal Lobe'
	'NIH026'	'F7-F8'	'G8-G16'	'Frontal'	'Posterior Temporal Lobe'
	'NIH026'	'G10-G11'	'G9-G10'	'Posterior Temporal Lobe'	'Posterior Temporal Lobe'
	'NIH026'	'G9-G10'	'G11-G12'	'Posterior Temporal Lobe'	'Anterior Temporal Lobe'
	'NIH026'	'G11-G19'	'G9-G10'	'Anterior Temporal Lobe'	'Posterior Temporal Lobe'
	'NIH026'	'G12-G13'	'G9-G10'	'Anterior Temporal Lobe'	'Posterior Temporal Lobe'
	'NIH026'	'G19-G27'	'G9-G10'	'Anterior Temporal Lobe'	'Posterior Temporal Lobe'
	'NIH026'	'G9-G10'	'G20-G21'	'Posterior Temporal Lobe'	'Anterior Temporal Lobe'
	'NIH026'	'G26-G27'	'G9-G10'	'Anterior Temporal Lobe'	'Posterior Temporal Lobe'
	'NIH026'	'MST3-MST4'	'G9-G10'	'Anterior Temporal Lobe'	'Posterior Temporal Lobe'
	'NIH026'	'G10-G11'	'G11-G12'	'Posterior Temporal Lobe'	'Anterior Temporal Lobe'
	'NIH026'	'G10-G11'	'G12-G13'	'Posterior Temporal Lobe'	'Anterior Temporal Lobe'
	'NIH026'	'G12-G20'	'G10-G11'	'Anterior Temporal Lobe'	'Posterior Temporal Lobe'
	'NIH026'	'G15-G16'	'G10-G11'	'Anterior Temporal Lobe'	'Posterior Temporal Lobe'
	'NIH026'	'G15-G23'	'G10-G11'	'Anterior Temporal Lobe'	'Posterior Temporal Lobe'
	'NIH026'	'G18-G19'	'G10-G11'	'Anterior Temporal Lobe'	'Posterior Temporal Lobe'
	'NIH026'	'G10-G11'	'G19-G20'	'Posterior Temporal Lobe'	'Anterior Temporal Lobe'
	'NIH026'	'G10-G11'	'G20-G21'	'Posterior Temporal Lobe'	'Anterior Temporal Lobe'
	'NIH026'	'G26-G27'	'G10-G11'	'Anterior Temporal Lobe'	'Posterior Temporal Lobe'
	'NIH026'	'G11-G12'	'G12-G13'	'Anterior Temporal Lobe'	'Anterior Temporal Lobe'
	'NIH026'	'G13-G14'	'G11-G12'	'Anterior Temporal Lobe'	'Anterior Temporal Lobe'
	'NIH026'	'G13-G21'	'G11-G12'	'Anterior Temporal Lobe'	'Anterior Temporal Lobe'
	'NIH026'	'G18-G19'	'G11-G12'	'Anterior Temporal Lobe'	'Anterior Temporal Lobe'
	'NIH026'	'G11-G12'	'G19-G20'	'Anterior Temporal Lobe'	'Anterior Temporal Lobe'
	'NIH026'	'G19-G27'	'G11-G12'	'Anterior Temporal Lobe'	'Anterior Temporal Lobe'
	'NIH026'	'G11-G12'	'G20-G28'	'Anterior Temporal Lobe'	'Anterior Temporal Lobe'
	'NIH026'	'G21-G22'	'G11-G12'	'Anterior Temporal Lobe'	'Anterior Temporal Lobe'
	'NIH026'	'G22-G30'	'G11-G12'	'Anterior Temporal Lobe'	'Anterior Temporal Lobe'
	'NIH026'	'AST3-AST4'	'G11-G12'	'Anterior Temporal Lobe'	'Anterior Temporal Lobe'
	'NIH026'	'G11-G19'	'G12-G13'	'Anterior Temporal Lobe'	'Anterior Temporal Lobe'
	'NIH026'	'G12-G20'	'G11-G19'	'Anterior Temporal Lobe'	'Anterior Temporal Lobe'
	'NIH026'	'G11-G19'	'G18-G19'	'Anterior Temporal Lobe'	'Anterior Temporal Lobe'
	'NIH026'	'G11-G19'	'G20-G21'	'Anterior Temporal Lobe'	'Anterior Temporal Lobe'
	'NIH026'	'G22-G30'	'G11-G19'	'Anterior Temporal Lobe'	'Anterior Temporal Lobe'
	'NIH026'	'G11-G19'	'MST3-MST4'	'Anterior Temporal Lobe'	'Anterior Temporal Lobe'
	'NIH026'	'G12-G20'	'G12-G13'	'Anterior Temporal Lobe'	'Anterior Temporal Lobe'
	'NIH026'	'G14-G15'	'G12-G13'	'Anterior Temporal Lobe'	'Anterior Temporal Lobe'
	'NIH026'	'G14-G22'	'G12-G13'	'Anterior Temporal Lobe'	'Anterior Temporal Lobe'
	'NIH026'	'G12-G13'	'G20-G21'	'Anterior Temporal Lobe'	'Anterior Temporal Lobe'
	'NIH026'	'G20-G28'	'G12-G13'	'Anterior Temporal Lobe'	'Anterior Temporal Lobe'
	'NIH026'	'G12-G13'	'G22-G23'	'Anterior Temporal Lobe'	'Anterior Temporal Lobe'
	'NIH026'	'G12-G13'	'G22-G30'	'Anterior Temporal Lobe'	'Anterior Temporal Lobe'
	'NIH026'	'MST3-MST4'	'G12-G13'	'Anterior Temporal Lobe'	'Anterior Temporal Lobe'
	'NIH026'	'G13-G14'	'G12-G20'	'Anterior Temporal Lobe'	'Anterior Temporal Lobe'
	'NIH026'	'G14-G22'	'G12-G20'	'Anterior Temporal Lobe'	'Anterior Temporal Lobe'
	'NIH026'	'G12-G20'	'G18-G26'	'Anterior Temporal Lobe'	'Anterior Temporal Lobe'
	'NIH026'	'G19-G20'	'G12-G20'	'Anterior Temporal Lobe'	'Anterior Temporal Lobe'
	'NIH026'	'G12-G20'	'G20-G28'	'Anterior Temporal Lobe'	'Anterior Temporal Lobe'
	'NIH026'	'G27-G28'	'G12-G20'	'Anterior Temporal Lobe'	'Anterior Temporal Lobe'
	'NIH026'	'G13-G14'	'G15-G16'	'Anterior Temporal Lobe'	'Anterior Temporal Lobe'
	'NIH026'	'G13-G14'	'G15-G23'	'Anterior Temporal Lobe'	'Anterior Temporal Lobe'
	'NIH026'	'G20-G21'	'G13-G14'	'Anterior Temporal Lobe'	'Anterior Temporal Lobe'
	'NIH026'	'G13-G14'	'G20-G28'	'Anterior Temporal Lobe'	'Anterior Temporal Lobe'
	'NIH026'	'G14-G15'	'G13-G21'	'Anterior Temporal Lobe'	'Anterior Temporal Lobe'
	'NIH026'	'G14-G22'	'G13-G21'	'Anterior Temporal Lobe'	'Anterior Temporal Lobe'
	'NIH026'	'G20-G21'	'G13-G21'	'Anterior Temporal Lobe'	'Anterior Temporal Lobe'
	'NIH026'	'G13-G21'	'G20-G28'	'Anterior Temporal Lobe'	'Anterior Temporal Lobe'
	'NIH026'	'G22-G23'	'G13-G21'	'Anterior Temporal Lobe'	'Anterior Temporal Lobe'
	'NIH026'	'G22-G30'	'G13-G21'	'Anterior Temporal Lobe'	'Anterior Temporal Lobe'
	'NIH026'	'G27-G28'	'G13-G21'	'Anterior Temporal Lobe'	'Anterior Temporal Lobe'
	'NIH026'	'G15-G16'	'G14-G15'	'Anterior Temporal Lobe'	'Anterior Temporal Lobe'
	'NIH026'	'G14-G15'	'G20-G21'	'Anterior Temporal Lobe'	'Anterior Temporal Lobe'
	'NIH026'	'G23-G24'	'G14-G15'	'Posterior Temporal Lobe'	'Anterior Temporal Lobe'
	'NIH026'	'G14-G15'	'MST3-MST4'	'Anterior Temporal Lobe'	'Anterior Temporal Lobe'
	'NIH026'	'G21-G22'	'G14-G22'	'Anterior Temporal Lobe'	'Anterior Temporal Lobe'
	'NIH026'	'G22-G30'	'G14-G22'	'Anterior Temporal Lobe'	'Anterior Temporal Lobe'
	'NIH026'	'G14-G22'	'G23-G31'	'Anterior Temporal Lobe'	'Anterior Temporal Lobe'
	'NIH026'	'G14-G22'	'G30-G31'	'Anterior Temporal Lobe'	'Anterior Temporal Lobe'
	'NIH026'	'G14-G22'	'MST3-MST4'	'Anterior Temporal Lobe'	'Anterior Temporal Lobe'
	'NIH026'	'G15-G16'	'G15-G23'	'Anterior Temporal Lobe'	'Anterior Temporal Lobe'
	'NIH026'	'G15-G16'	'G19-G20'	'Anterior Temporal Lobe'	'Anterior Temporal Lobe'
	'NIH026'	'G15-G16'	'G20-G21'	'Anterior Temporal Lobe'	'Anterior Temporal Lobe'
	'NIH026'	'G15-G16'	'G21-G22'	'Anterior Temporal Lobe'	'Anterior Temporal Lobe'
	'NIH026'	'G15-G16'	'G22-G23'	'Anterior Temporal Lobe'	'Anterior Temporal Lobe'
	'NIH026'	'G15-G16'	'G22-G30'	'Anterior Temporal Lobe'	'Anterior Temporal Lobe'
	'NIH026'	'G23-G31'	'G15-G16'	'Anterior Temporal Lobe'	'Anterior Temporal Lobe'
	'NIH026'	'G15-G16'	'G27-G28'	'Anterior Temporal Lobe'	'Anterior Temporal Lobe'
	'NIH026'	'G15-G23'	'G21-G22'	'Anterior Temporal Lobe'	'Anterior Temporal Lobe'
	'NIH026'	'G22-G30'	'G15-G23'	'Anterior Temporal Lobe'	'Anterior Temporal Lobe'
	'NIH026'	'G15-G23'	'MST3-MST4'	'Anterior Temporal Lobe'	'Anterior Temporal Lobe'
	'NIH026'	'G16-G24'	'G21-G22'	'Posterior Temporal Lobe'	'Anterior Temporal Lobe'
	'NIH026'	'G18-G19'	'G26-G27'	'Anterior Temporal Lobe'	'Anterior Temporal Lobe'
	'NIH026'	'G19-G20'	'G18-G26'	'Anterior Temporal Lobe'	'Anterior Temporal Lobe'
	'NIH026'	'G18-G26'	'AST2-AST3'	'Anterior Temporal Lobe'	'MTL'
	'NIH026'	'G19-G20'	'G19-G27'	'Anterior Temporal Lobe'	'Anterior Temporal Lobe'
	'NIH026'	'G19-G20'	'G20-G21'	'Anterior Temporal Lobe'	'Anterior Temporal Lobe'
	'NIH026'	'G22-G23'	'G19-G20'	'Anterior Temporal Lobe'	'Anterior Temporal Lobe'
	'NIH026'	'G22-G30'	'G19-G20'	'Anterior Temporal Lobe'	'Anterior Temporal Lobe'
	'NIH026'	'G30-G31'	'G19-G20'	'Anterior Temporal Lobe'	'Anterior Temporal Lobe'
	'NIH026'	'G20-G28'	'G20-G21'	'Anterior Temporal Lobe'	'Anterior Temporal Lobe'
	'NIH026'	'G20-G21'	'G21-G22'	'Anterior Temporal Lobe'	'Anterior Temporal Lobe'
	'NIH026'	'G20-G21'	'G22-G23'	'Anterior Temporal Lobe'	'Anterior Temporal Lobe'
	'NIH026'	'G26-G27'	'G20-G21'	'Anterior Temporal Lobe'	'Anterior Temporal Lobe'
	'NIH026'	'G20-G21'	'G30-G31'	'Anterior Temporal Lobe'	'Anterior Temporal Lobe'
	'NIH026'	'MST3-MST4'	'G20-G21'	'Anterior Temporal Lobe'	'Anterior Temporal Lobe'
	'NIH026'	'G21-G22'	'G20-G28'	'Anterior Temporal Lobe'	'Anterior Temporal Lobe'
	'NIH026'	'G27-G28'	'G20-G28'	'Anterior Temporal Lobe'	'Anterior Temporal Lobe'
	'NIH026'	'G21-G22'	'G22-G23'	'Anterior Temporal Lobe'	'Anterior Temporal Lobe'
	'NIH026'	'G23-G24'	'G21-G22'	'Posterior Temporal Lobe'	'Anterior Temporal Lobe'
	'NIH026'	'G27-G28'	'G21-G22'	'Anterior Temporal Lobe'	'Anterior Temporal Lobe'
	'NIH026'	'G21-G22'	'G30-G31'	'Anterior Temporal Lobe'	'Anterior Temporal Lobe'
	'NIH026'	'G22-G30'	'G22-G23'	'Anterior Temporal Lobe'	'Anterior Temporal Lobe'
	'NIH026'	'G22-G23'	'G23-G24'	'Anterior Temporal Lobe'	'Posterior Temporal Lobe'
	'NIH026'	'G23-G24'	'G22-G30'	'Posterior Temporal Lobe'	'Anterior Temporal Lobe'
	'NIH026'	'G23-G31'	'G22-G30'	'Anterior Temporal Lobe'	'Anterior Temporal Lobe'
	'NIH026'	'G22-G30'	'G27-G28'	'Anterior Temporal Lobe'	'Anterior Temporal Lobe'
	'NIH026'	'G30-G31'	'G22-G30'	'Anterior Temporal Lobe'	'Anterior Temporal Lobe'
	'NIH026'	'G23-G24'	'G31-G32'	'Posterior Temporal Lobe'	'Posterior Temporal Lobe'
	'NIH026'	'G26-G27'	'AST2-AST3'	'Anterior Temporal Lobe'	'MTL'
	'NIH026'	'G30-G31'	'G31-G32'	'Anterior Temporal Lobe'	'Posterior Temporal Lobe'
	'NIH026'	'AST1-AST2'	'TT2-TT3'	'MTL'	'MTL'
	'NIH026'	'TT4-TT5'	'TT5-TT6'	'MTL'	'MTL'
	'NIH026'	'AST3-AST4'	'AST1-AST2'	'Anterior Temporal Lobe'	'MTL'
	'NIH026'	'MST3-MST4'	'AST3-AST4'	'Anterior Temporal Lobe'	'Anterior Temporal Lobe'
	'NIH026'	'PST1-PST2'	'AST3-AST4'	'Anterior Temporal Lobe'	'Anterior Temporal Lobe'
	'NIH026'	'MST2-MST3'	'PST1-PST2'	'Anterior Temporal Lobe'	'Anterior Temporal Lobe'
	'NIH026'	'PST2-PST3'	'MST2-MST3'	'Anterior Temporal Lobe'	'Anterior Temporal Lobe'
	'NIH026'	'MST2-MST3'	'PST3-PST4'	'Anterior Temporal Lobe'	'Anterior Temporal Lobe'
	'NIH026'	'PST2-PST3'	'MST3-MST4'	'Anterior Temporal Lobe'	'Anterior Temporal Lobe'
	'NIH026'	'MST3-MST4'	'PST3-PST4'	'Anterior Temporal Lobe'	'Anterior Temporal Lobe'
	'NIH026'	'ITO4-ITO5'	'MST3-MST4'	'Posterior Temporal Lobe'	'Anterior Temporal Lobe'
	'NIH026'	'PPST2-PPST3'	'PST2-PST3'	'Posterior Temporal Lobe'	'Anterior Temporal Lobe'
	'NIH026'	'PPST1-PPST2'	'PPST3-PPST4'	'Posterior Temporal Lobe'	'Anterior Temporal Lobe'
	'NIH026'	'F2-F3'	'F3-F4'	'Frontal'	'Frontal'
	'NIH026'	'F3-F4'	'F4-F5'	'Frontal'	'Frontal'
	'NIH026'	'F6-F7'	'F5-F6'	'Frontal'	'Frontal'
	'NIH026'	'F7-F8'	'F5-F6'	'Frontal'	'Frontal'
	'NIH026'	'F7-F8'	'F6-F7'	'Frontal'	'Frontal'
	'NIH028'	'RFT3-RFT4'	'RFT4-RFT5'	'Frontal'	'Anterior Temporal Lobe'
	'NIH028'	'RFT3-RFT4'	'RFT5-RFT6'	'Frontal'	'Anterior Temporal Lobe'
	'NIH028'	'RFT3-RFT4'	'RALT1-RALT2'	'Frontal'	'Anterior Temporal Lobe'
	'NIH028'	'RFT3-RFT4'	'RALT5-RALT6'	'Frontal'	'Anterior Temporal Lobe'
	'NIH028'	'RFT5-RFT6'	'RFT4-RFT5'	'Anterior Temporal Lobe'	'Anterior Temporal Lobe'
	'NIH028'	'RFT4-RFT5'	'RALT1-RALT2'	'Anterior Temporal Lobe'	'Anterior Temporal Lobe'
	'NIH028'	'RALT2-RALT3'	'RFT4-RFT5'	'Anterior Temporal Lobe'	'Anterior Temporal Lobe'
	'NIH028'	'RFT4-RFT5'	'RALT5-RALT6'	'Anterior Temporal Lobe'	'Anterior Temporal Lobe'
	'NIH028'	'RFT4-RFT5'	'RAST2-RAST3'	'Anterior Temporal Lobe'	'Anterior Temporal Lobe'
	'NIH028'	'RAST3-RAST4'	'RFT4-RFT5'	'Anterior Temporal Lobe'	'Anterior Temporal Lobe'
	'NIH028'	'RFT5-RFT6'	'RALT1-RALT2'	'Anterior Temporal Lobe'	'Anterior Temporal Lobe'
	'NIH028'	'RFT5-RFT6'	'RALT5-RALT6'	'Anterior Temporal Lobe'	'Anterior Temporal Lobe'
	'NIH028'	'RFT5-RFT6'	'RAST1-RAST2'	'Anterior Temporal Lobe'	'Anterior Temporal Lobe'
	'NIH028'	'RAST3-RAST4'	'RFT5-RFT6'	'Anterior Temporal Lobe'	'Anterior Temporal Lobe'
	'NIH028'	'RFT5-RFT6'	'RPST3-RPST4'	'Anterior Temporal Lobe'	'Anterior Temporal Lobe'
	'NIH028'	'RPST1-RPST2'	'RPLT2-RPLT3'	'Posterior Temporal Lobe'	'Posterior Temporal Lobe'
	'NIH028'	'RPST1-RPST2'	'RPLT3-RPLT4'	'Posterior Temporal Lobe'	'Posterior Temporal Lobe'
	'NIH028'	'RPLT3-RPLT4'	'RPST2-RPST3'	'Posterior Temporal Lobe'	'Anterior Temporal Lobe'
	'NIH028'	'RPLT5-RPLT6'	'RALT1-RALT2'	'Anterior Temporal Lobe'	'Anterior Temporal Lobe'
	'NIH028'	'RPLT5-RPLT6'	'RAST2-RAST3'	'Anterior Temporal Lobe'	'Anterior Temporal Lobe'
	'NIH028'	'RPLT5-RPLT6'	'RAST3-RAST4'	'Anterior Temporal Lobe'	'Anterior Temporal Lobe'
	'NIH028'	'RPST3-RPST4'	'RPLT5-RPLT6'	'Anterior Temporal Lobe'	'Anterior Temporal Lobe'
	'NIH028'	'LFT3-LFT4'	'LALT1-LALT2'	'Frontal'	'Anterior Temporal Lobe'
	'NIH028'	'LPT2-LPT3'	'LFT4-LFT5'	'Posterior Temporal Lobe'	'Frontal'
	'NIH028'	'LPLT2-LPLT3'	'LPLT5-LPLT6'	'Posterior Temporal Lobe'	'Anterior Temporal Lobe'
	'NIH028'	'LPT1-LPT2'	'LPLT2-LPLT3'	'Posterior Temporal Lobe'	'Posterior Temporal Lobe'
	'NIH028'	'LPLT2-LPLT3'	'LPST1-LPST2'	'Posterior Temporal Lobe'	'Anterior Temporal Lobe'
	'NIH028'	'LPLT3-LPLT4'	'LPST1-LPST2'	'Anterior Temporal Lobe'	'Anterior Temporal Lobe'
	'NIH028'	'LPLT3-LPLT4'	'LPST2-LPST3'	'Anterior Temporal Lobe'	'Anterior Temporal Lobe'
	'NIH028'	'LPST3-LPST4'	'LPLT3-LPLT4'	'Anterior Temporal Lobe'	'Anterior Temporal Lobe'
	'NIH028'	'LPT2-LPT3'	'LPLT4-LPLT5'	'Posterior Temporal Lobe'	'Anterior Temporal Lobe'
	'NIH028'	'LPST2-LPST3'	'LPLT4-LPLT5'	'Anterior Temporal Lobe'	'Anterior Temporal Lobe'
	'NIH028'	'LALT2-LALT3'	'LPLT5-LPLT6'	'Anterior Temporal Lobe'	'Anterior Temporal Lobe'
	'NIH028'	'RALT1-RALT2'	'RALT2-RALT3'	'Anterior Temporal Lobe'	'Anterior Temporal Lobe'
	'NIH028'	'RALT5-RALT6'	'RALT1-RALT2'	'Anterior Temporal Lobe'	'Anterior Temporal Lobe'
	'NIH028'	'RALT1-RALT2'	'RAST1-RAST2'	'Anterior Temporal Lobe'	'Anterior Temporal Lobe'
	'NIH028'	'RPST3-RPST4'	'RALT1-RALT2'	'Anterior Temporal Lobe'	'Anterior Temporal Lobe'
	'NIH028'	'RALT3-RALT4'	'RALT2-RALT3'	'Anterior Temporal Lobe'	'Anterior Temporal Lobe'
	'NIH028'	'RALT2-RALT3'	'RAST1-RAST2'	'Anterior Temporal Lobe'	'Anterior Temporal Lobe'
	'NIH028'	'RAST2-RAST3'	'RALT2-RALT3'	'Anterior Temporal Lobe'	'Anterior Temporal Lobe'
	'NIH028'	'RAST3-RAST4'	'RALT2-RALT3'	'Anterior Temporal Lobe'	'Anterior Temporal Lobe'
	'NIH028'	'RALT3-RALT4'	'RALT5-RALT6'	'Anterior Temporal Lobe'	'Anterior Temporal Lobe'
	'NIH028'	'RALT3-RALT4'	'RAST1-RAST2'	'Anterior Temporal Lobe'	'Anterior Temporal Lobe'
	'NIH028'	'RAST2-RAST3'	'RALT3-RALT4'	'Anterior Temporal Lobe'	'Anterior Temporal Lobe'
	'NIH028'	'RALT3-RALT4'	'RAST3-RAST4'	'Anterior Temporal Lobe'	'Anterior Temporal Lobe'
	'NIH028'	'RAST2-RAST3'	'RALT4-RALT5'	'Anterior Temporal Lobe'	'Anterior Temporal Lobe'
	'NIH028'	'RAST1-RAST2'	'RALT5-RALT6'	'Anterior Temporal Lobe'	'Anterior Temporal Lobe'
	'NIH028'	'RPST3-RPST4'	'RALT5-RALT6'	'Anterior Temporal Lobe'	'Anterior Temporal Lobe'
	'NIH028'	'LALT2-LALT3'	'LALT1-LALT2'	'Anterior Temporal Lobe'	'Anterior Temporal Lobe'
	'NIH028'	'LALT3-LALT4'	'LALT1-LALT2'	'Anterior Temporal Lobe'	'Anterior Temporal Lobe'
	'NIH028'	'LPT4-LPT5'	'LALT1-LALT2'	'Anterior Temporal Lobe'	'Anterior Temporal Lobe'
	'NIH028'	'LPT5-LPT6'	'LALT1-LALT2'	'Anterior Temporal Lobe'	'Anterior Temporal Lobe'
	'NIH028'	'LAST1-LAST2'	'LALT1-LALT2'	'Anterior Temporal Lobe'	'Anterior Temporal Lobe'
	'NIH028'	'LAST2-LAST3'	'LALT1-LALT2'	'Anterior Temporal Lobe'	'Anterior Temporal Lobe'
	'NIH028'	'LAST3-LAST4'	'LALT1-LALT2'	'Anterior Temporal Lobe'	'Anterior Temporal Lobe'
	'NIH028'	'LPST3-LPST4'	'LALT1-LALT2'	'Anterior Temporal Lobe'	'Anterior Temporal Lobe'
	'NIH028'	'LALT2-LALT3'	'LPT1-LPT2'	'Anterior Temporal Lobe'	'Posterior Temporal Lobe'
	'NIH028'	'LALT2-LALT3'	'LPT3-LPT4'	'Anterior Temporal Lobe'	'Posterior Temporal Lobe'
	'NIH028'	'LALT2-LALT3'	'LPT4-LPT5'	'Anterior Temporal Lobe'	'Anterior Temporal Lobe'
	'NIH028'	'LALT2-LALT3'	'LPT5-LPT6'	'Anterior Temporal Lobe'	'Anterior Temporal Lobe'
	'NIH028'	'LAST2-LAST3'	'LALT2-LALT3'	'Anterior Temporal Lobe'	'Anterior Temporal Lobe'
	'NIH028'	'LAST3-LAST4'	'LALT2-LALT3'	'Anterior Temporal Lobe'	'Anterior Temporal Lobe'
	'NIH028'	'LALT2-LALT3'	'LPST2-LPST3'	'Anterior Temporal Lobe'	'Anterior Temporal Lobe'
	'NIH028'	'LALT2-LALT3'	'LPST3-LPST4'	'Anterior Temporal Lobe'	'Anterior Temporal Lobe'
	'NIH028'	'LALT3-LALT4'	'LPT3-LPT4'	'Anterior Temporal Lobe'	'Posterior Temporal Lobe'
	'NIH028'	'LALT3-LALT4'	'LPT4-LPT5'	'Anterior Temporal Lobe'	'Anterior Temporal Lobe'
	'NIH028'	'LALT3-LALT4'	'LAST1-LAST2'	'Anterior Temporal Lobe'	'Anterior Temporal Lobe'
	'NIH028'	'LAST3-LAST4'	'LALT3-LALT4'	'Anterior Temporal Lobe'	'Anterior Temporal Lobe'
	'NIH028'	'LAST2-LAST3'	'LPT1-LPT2'	'Anterior Temporal Lobe'	'Posterior Temporal Lobe'
	'NIH028'	'LPT2-LPT3'	'LPST3-LPST4'	'Posterior Temporal Lobe'	'Anterior Temporal Lobe'
	'NIH028'	'LAST2-LAST3'	'LPT3-LPT4'	'Anterior Temporal Lobe'	'Posterior Temporal Lobe'
	'NIH028'	'LPT3-LPT4'	'LPST3-LPST4'	'Posterior Temporal Lobe'	'Anterior Temporal Lobe'
	'NIH028'	'LAST2-LAST3'	'LPT4-LPT5'	'Anterior Temporal Lobe'	'Anterior Temporal Lobe'
	'NIH028'	'LPST2-LPST3'	'LPT4-LPT5'	'Anterior Temporal Lobe'	'Anterior Temporal Lobe'
	'NIH028'	'LAST3-LAST4'	'LPT5-LPT6'	'Anterior Temporal Lobe'	'Anterior Temporal Lobe'
	'NIH028'	'LPT5-LPT6'	'LPST2-LPST3'	'Anterior Temporal Lobe'	'Anterior Temporal Lobe'
	'NIH028'	'LPT5-LPT6'	'LPST3-LPST4'	'Anterior Temporal Lobe'	'Anterior Temporal Lobe'
	'NIH028'	'RAST1-RAST2'	'RAST2-RAST3'	'Anterior Temporal Lobe'	'Anterior Temporal Lobe'
	'NIH028'	'RPST3-RPST4'	'RAST2-RAST3'	'Anterior Temporal Lobe'	'Anterior Temporal Lobe'
	'NIH028'	'RPST1-RPST2'	'RAST3-RAST4'	'Posterior Temporal Lobe'	'Anterior Temporal Lobe'
	'NIH028'	'RPST2-RPST3'	'RAST3-RAST4'	'Anterior Temporal Lobe'	'Anterior Temporal Lobe'
	'NIH028'	'LAST3-LAST4'	'LAST1-LAST2'	'Anterior Temporal Lobe'	'Anterior Temporal Lobe'
	'NIH028'	'LPST3-LPST4'	'LAST1-LAST2'	'Anterior Temporal Lobe'	'Anterior Temporal Lobe'
	'NIH028'	'LPST2-LPST3'	'LPST1-LPST2'	'Anterior Temporal Lobe'	'Anterior Temporal Lobe'
	'NIH028'	'LPST1-LPST2'	'LPST3-LPST4'	'Anterior Temporal Lobe'	'Anterior Temporal Lobe'
	'NIH029'	'G3-G4'	'G1-G2'	'Anterior Temporal Lobe'	'Anterior Temporal Lobe'
	'NIH029'	'G3-G11'	'G1-G2'	'Anterior Temporal Lobe'	'Anterior Temporal Lobe'
	'NIH029'	'G4-G5'	'G1-G2'	'Anterior Temporal Lobe'	'Anterior Temporal Lobe'
	'NIH029'	'G5-G6'	'G1-G2'	'Anterior Temporal Lobe'	'Anterior Temporal Lobe'
	'NIH029'	'G5-G13'	'G1-G2'	'Anterior Temporal Lobe'	'Anterior Temporal Lobe'
	'NIH029'	'G1-G2'	'G6-G7'	'Anterior Temporal Lobe'	'Anterior Temporal Lobe'
	'NIH029'	'G7-G8'	'G1-G2'	'Anterior Temporal Lobe'	'Anterior Temporal Lobe'
	'NIH029'	'G10-G18'	'G1-G2'	'Anterior Temporal Lobe'	'Anterior Temporal Lobe'
	'NIH029'	'G11-G19'	'G1-G2'	'Anterior Temporal Lobe'	'Anterior Temporal Lobe'
	'NIH029'	'G13-G14'	'G1-G2'	'Anterior Temporal Lobe'	'Anterior Temporal Lobe'
	'NIH029'	'G1-G2'	'TT1-TT2'	'Anterior Temporal Lobe'	'Other Posterior'
	'NIH029'	'G1-G2'	'TT3-TT4'	'Anterior Temporal Lobe'	'MTL'
	'NIH029'	'AST3-AST4'	'G1-G2'	'MTL'	'Anterior Temporal Lobe'
	'NIH029'	'MST3-MST4'	'G1-G2'	'Anterior Temporal Lobe'	'Anterior Temporal Lobe'
	'NIH029'	'PST3-PST4'	'G1-G2'	'Anterior Temporal Lobe'	'Anterior Temporal Lobe'
	'NIH029'	'G2-G3'	'G1-G9'	'Anterior Temporal Lobe'	'Anterior Temporal Lobe'
	'NIH029'	'G4-G5'	'G1-G9'	'Anterior Temporal Lobe'	'Anterior Temporal Lobe'
	'NIH029'	'G5-G13'	'G1-G9'	'Anterior Temporal Lobe'	'Anterior Temporal Lobe'
	'NIH029'	'G7-G15'	'G1-G9'	'Anterior Temporal Lobe'	'Anterior Temporal Lobe'
	'NIH029'	'G10-G11'	'G1-G9'	'Anterior Temporal Lobe'	'Anterior Temporal Lobe'
	'NIH029'	'G1-G9'	'TT1-TT2'	'Anterior Temporal Lobe'	'Other Posterior'
	'NIH029'	'G1-G9'	'TT3-TT4'	'Anterior Temporal Lobe'	'MTL'
	'NIH029'	'AST2-AST3'	'G1-G9'	'MTL'	'Anterior Temporal Lobe'
	'NIH029'	'G3-G4'	'G2-G3'	'Anterior Temporal Lobe'	'Anterior Temporal Lobe'
	'NIH029'	'G3-G11'	'G2-G3'	'Anterior Temporal Lobe'	'Anterior Temporal Lobe'
	'NIH029'	'G2-G3'	'G4-G5'	'Anterior Temporal Lobe'	'Anterior Temporal Lobe'
	'NIH029'	'G2-G3'	'G5-G13'	'Anterior Temporal Lobe'	'Anterior Temporal Lobe'
	'NIH029'	'G6-G7'	'G2-G3'	'Anterior Temporal Lobe'	'Anterior Temporal Lobe'
	'NIH029'	'G2-G3'	'G6-G14'	'Anterior Temporal Lobe'	'Anterior Temporal Lobe'
	'NIH029'	'G10-G18'	'G2-G3'	'Anterior Temporal Lobe'	'Anterior Temporal Lobe'
	'NIH029'	'G11-G19'	'G2-G3'	'Anterior Temporal Lobe'	'Anterior Temporal Lobe'
	'NIH029'	'G13-G14'	'G2-G3'	'Anterior Temporal Lobe'	'Anterior Temporal Lobe'
	'NIH029'	'G2-G3'	'G17-G18'	'Anterior Temporal Lobe'	'Anterior Temporal Lobe'
	'NIH029'	'G2-G3'	'G17-G25'	'Anterior Temporal Lobe'	'Anterior Temporal Lobe'
	'NIH029'	'G2-G3'	'TT1-TT2'	'Anterior Temporal Lobe'	'Other Posterior'
	'NIH029'	'G2-G3'	'TT2-TT3'	'Anterior Temporal Lobe'	'MTL'
	'NIH029'	'G2-G3'	'TT3-TT4'	'Anterior Temporal Lobe'	'MTL'
	'NIH029'	'G2-G3'	'TT4-TT5'	'Anterior Temporal Lobe'	'MTL'
	'NIH029'	'G2-G3'	'AST1-AST2'	'Anterior Temporal Lobe'	'MTL'
	'NIH029'	'G2-G3'	'AST2-AST3'	'Anterior Temporal Lobe'	'MTL'
	'NIH029'	'G2-G3'	'AST3-AST4'	'Anterior Temporal Lobe'	'MTL'
	'NIH029'	'G2-G10'	'G4-G5'	'Anterior Temporal Lobe'	'Anterior Temporal Lobe'
	'NIH029'	'G2-G10'	'G6-G7'	'Anterior Temporal Lobe'	'Anterior Temporal Lobe'
	'NIH029'	'G2-G10'	'G9-G17'	'Anterior Temporal Lobe'	'Anterior Temporal Lobe'
	'NIH029'	'G2-G10'	'G10-G18'	'Anterior Temporal Lobe'	'Anterior Temporal Lobe'
	'NIH029'	'G13-G14'	'G2-G10'	'Anterior Temporal Lobe'	'Anterior Temporal Lobe'
	'NIH029'	'G2-G10'	'G14-G15'	'Anterior Temporal Lobe'	'Anterior Temporal Lobe'
	'NIH029'	'G17-G18'	'G2-G10'	'Anterior Temporal Lobe'	'Anterior Temporal Lobe'
	'NIH029'	'G18-G19'	'G2-G10'	'Anterior Temporal Lobe'	'Anterior Temporal Lobe'
	'NIH029'	'G18-G26'	'G2-G10'	'Anterior Temporal Lobe'	'Anterior Temporal Lobe'
	'NIH029'	'G19-G27'	'G2-G10'	'Anterior Temporal Lobe'	'Anterior Temporal Lobe'
	'NIH029'	'G20-G28'	'G2-G10'	'Anterior Temporal Lobe'	'Anterior Temporal Lobe'
	'NIH029'	'G2-G10'	'TT3-TT4'	'Anterior Temporal Lobe'	'MTL'
	'NIH029'	'G2-G10'	'AST2-AST3'	'Anterior Temporal Lobe'	'MTL'
	'NIH029'	'G3-G4'	'G4-G5'	'Anterior Temporal Lobe'	'Anterior Temporal Lobe'
	'NIH029'	'G3-G4'	'G5-G6'	'Anterior Temporal Lobe'	'Anterior Temporal Lobe'
	'NIH029'	'G3-G4'	'G5-G13'	'Anterior Temporal Lobe'	'Anterior Temporal Lobe'
	'NIH029'	'G3-G4'	'G7-G8'	'Anterior Temporal Lobe'	'Anterior Temporal Lobe'
	'NIH029'	'G9-G17'	'G3-G4'	'Anterior Temporal Lobe'	'Anterior Temporal Lobe'
	'NIH029'	'G11-G19'	'G3-G4'	'Anterior Temporal Lobe'	'Anterior Temporal Lobe'
	'NIH029'	'G16-G24'	'G3-G4'	'Posterior Temporal Lobe'	'Anterior Temporal Lobe'
	'NIH029'	'G3-G4'	'TT1-TT2'	'Anterior Temporal Lobe'	'Other Posterior'
	'NIH029'	'G3-G11'	'G4-G5'	'Anterior Temporal Lobe'	'Anterior Temporal Lobe'
	'NIH029'	'G3-G11'	'G5-G6'	'Anterior Temporal Lobe'	'Anterior Temporal Lobe'
	'NIH029'	'G3-G11'	'G5-G13'	'Anterior Temporal Lobe'	'Anterior Temporal Lobe'
	'NIH029'	'G3-G11'	'G7-G15'	'Anterior Temporal Lobe'	'Anterior Temporal Lobe'
	'NIH029'	'G9-G17'	'G3-G11'	'Anterior Temporal Lobe'	'Anterior Temporal Lobe'
	'NIH029'	'G3-G11'	'G10-G18'	'Anterior Temporal Lobe'	'Anterior Temporal Lobe'
	'NIH029'	'G11-G19'	'G3-G11'	'Anterior Temporal Lobe'	'Anterior Temporal Lobe'
	'NIH029'	'G3-G11'	'G13-G14'	'Anterior Temporal Lobe'	'Anterior Temporal Lobe'
	'NIH029'	'G3-G11'	'G15-G16'	'Anterior Temporal Lobe'	'Posterior Temporal Lobe'
	'NIH029'	'G18-G19'	'G3-G11'	'Anterior Temporal Lobe'	'Anterior Temporal Lobe'
	'NIH029'	'G18-G26'	'G3-G11'	'Anterior Temporal Lobe'	'Anterior Temporal Lobe'
	'NIH029'	'G19-G27'	'G3-G11'	'Anterior Temporal Lobe'	'Anterior Temporal Lobe'
	'NIH029'	'G25-G26'	'G3-G11'	'Anterior Temporal Lobe'	'Anterior Temporal Lobe'
	'NIH029'	'G3-G11'	'TT1-TT2'	'Anterior Temporal Lobe'	'Other Posterior'
	'NIH029'	'TT4-TT5'	'G3-G11'	'MTL'	'Anterior Temporal Lobe'
	'NIH029'	'G3-G11'	'AST3-AST4'	'Anterior Temporal Lobe'	'MTL'
	'NIH029'	'G3-G11'	'PST1-PST2'	'Anterior Temporal Lobe'	'MTL'
	'NIH029'	'PST3-PST4'	'G3-G11'	'Anterior Temporal Lobe'	'Anterior Temporal Lobe'
	'NIH029'	'G6-G7'	'G4-G5'	'Anterior Temporal Lobe'	'Anterior Temporal Lobe'
	'NIH029'	'G6-G14'	'G4-G5'	'Anterior Temporal Lobe'	'Anterior Temporal Lobe'
	'NIH029'	'G7-G15'	'G4-G5'	'Anterior Temporal Lobe'	'Anterior Temporal Lobe'
	'NIH029'	'G4-G5'	'G10-G11'	'Anterior Temporal Lobe'	'Anterior Temporal Lobe'
	'NIH029'	'G16-G24'	'G4-G5'	'Posterior Temporal Lobe'	'Anterior Temporal Lobe'
	'NIH029'	'G4-G5'	'TT1-TT2'	'Anterior Temporal Lobe'	'Other Posterior'
	'NIH029'	'G4-G5'	'TT2-TT3'	'Anterior Temporal Lobe'	'MTL'
	'NIH029'	'G4-G5'	'TT3-TT4'	'Anterior Temporal Lobe'	'MTL'
	'NIH029'	'AST2-AST3'	'G4-G5'	'MTL'	'Anterior Temporal Lobe'
	'NIH029'	'AST3-AST4'	'G4-G5'	'MTL'	'Anterior Temporal Lobe'
	'NIH029'	'MST3-MST4'	'G4-G5'	'Anterior Temporal Lobe'	'Anterior Temporal Lobe'
	'NIH029'	'PST3-PST4'	'G4-G5'	'Anterior Temporal Lobe'	'Anterior Temporal Lobe'
	'NIH029'	'SPLT4-SPLT5'	'G4-G5'	'Other Posterior'	'Anterior Temporal Lobe'
	'NIH029'	'IPLT5-IPLT6'	'G4-G5'	'Other Posterior'	'Anterior Temporal Lobe'
	'NIH029'	'G10-G18'	'G5-G6'	'Anterior Temporal Lobe'	'Anterior Temporal Lobe'
	'NIH029'	'G11-G19'	'G5-G6'	'Anterior Temporal Lobe'	'Anterior Temporal Lobe'
	'NIH029'	'G16-G24'	'G5-G6'	'Posterior Temporal Lobe'	'Anterior Temporal Lobe'
	'NIH029'	'AST3-AST4'	'G5-G6'	'MTL'	'Anterior Temporal Lobe'
	'NIH029'	'MST3-MST4'	'G5-G6'	'Anterior Temporal Lobe'	'Anterior Temporal Lobe'
	'NIH029'	'PST3-PST4'	'G5-G6'	'Anterior Temporal Lobe'	'Anterior Temporal Lobe'
	'NIH029'	'G6-G7'	'G5-G13'	'Anterior Temporal Lobe'	'Anterior Temporal Lobe'
	'NIH029'	'G6-G14'	'G5-G13'	'Anterior Temporal Lobe'	'Anterior Temporal Lobe'
	'NIH029'	'G7-G15'	'G5-G13'	'Anterior Temporal Lobe'	'Anterior Temporal Lobe'
	'NIH029'	'G10-G18'	'G5-G13'	'Anterior Temporal Lobe'	'Anterior Temporal Lobe'
	'NIH029'	'G11-G19'	'G5-G13'	'Anterior Temporal Lobe'	'Anterior Temporal Lobe'
	'NIH029'	'G15-G16'	'G5-G13'	'Posterior Temporal Lobe'	'Anterior Temporal Lobe'
	'NIH029'	'G17-G18'	'G5-G13'	'Anterior Temporal Lobe'	'Anterior Temporal Lobe'
	'NIH029'	'G19-G27'	'G5-G13'	'Anterior Temporal Lobe'	'Anterior Temporal Lobe'
	'NIH029'	'G5-G13'	'G20-G28'	'Anterior Temporal Lobe'	'Anterior Temporal Lobe'
	'NIH029'	'G5-G13'	'AST3-AST4'	'Anterior Temporal Lobe'	'MTL'
	'NIH029'	'G13-G14'	'G6-G7'	'Anterior Temporal Lobe'	'Anterior Temporal Lobe'
	'NIH029'	'G16-G24'	'G6-G7'	'Posterior Temporal Lobe'	'Anterior Temporal Lobe'
	'NIH029'	'G7-G8'	'G6-G14'	'Anterior Temporal Lobe'	'Anterior Temporal Lobe'
	'NIH029'	'G6-G14'	'G11-G19'	'Anterior Temporal Lobe'	'Anterior Temporal Lobe'
	'NIH029'	'G6-G14'	'G15-G16'	'Anterior Temporal Lobe'	'Posterior Temporal Lobe'
	'NIH029'	'G19-G27'	'G6-G14'	'Anterior Temporal Lobe'	'Anterior Temporal Lobe'
	'NIH029'	'G6-G14'	'G29-G30'	'Anterior Temporal Lobe'	'Anterior Temporal Lobe'
	'NIH029'	'G7-G8'	'G10-G11'	'Anterior Temporal Lobe'	'Anterior Temporal Lobe'
	'NIH029'	'G7-G8'	'PPST3-PPST4'	'Anterior Temporal Lobe'	'Anterior Temporal Lobe'
	'NIH029'	'G11-G19'	'G7-G15'	'Anterior Temporal Lobe'	'Anterior Temporal Lobe'
	'NIH029'	'G13-G14'	'G7-G15'	'Anterior Temporal Lobe'	'Anterior Temporal Lobe'
	'NIH029'	'G7-G15'	'G16-G24'	'Anterior Temporal Lobe'	'Posterior Temporal Lobe'
	'NIH029'	'G17-G18'	'G7-G15'	'Anterior Temporal Lobe'	'Anterior Temporal Lobe'
	'NIH029'	'G18-G26'	'G7-G15'	'Anterior Temporal Lobe'	'Anterior Temporal Lobe'
	'NIH029'	'G7-G15'	'G19-G20'	'Anterior Temporal Lobe'	'Anterior Temporal Lobe'
	'NIH029'	'G19-G27'	'G7-G15'	'Anterior Temporal Lobe'	'Anterior Temporal Lobe'
	'NIH029'	'G17-G18'	'G9-G10'	'Anterior Temporal Lobe'	'Anterior Temporal Lobe'
	'NIH029'	'G18-G26'	'G9-G10'	'Anterior Temporal Lobe'	'Anterior Temporal Lobe'
	'NIH029'	'G19-G27'	'G9-G10'	'Anterior Temporal Lobe'	'Anterior Temporal Lobe'
	'NIH029'	'G9-G17'	'G17-G25'	'Anterior Temporal Lobe'	'Anterior Temporal Lobe'
	'NIH029'	'G10-G11'	'G15-G16'	'Anterior Temporal Lobe'	'Posterior Temporal Lobe'
	'NIH029'	'G10-G11'	'G19-G27'	'Anterior Temporal Lobe'	'Anterior Temporal Lobe'
	'NIH029'	'G10-G11'	'G20-G28'	'Anterior Temporal Lobe'	'Anterior Temporal Lobe'
	'NIH029'	'G10-G11'	'G27-G28'	'Anterior Temporal Lobe'	'Anterior Temporal Lobe'
	'NIH029'	'G10-G18'	'G17-G18'	'Anterior Temporal Lobe'	'Anterior Temporal Lobe'
	'NIH029'	'G10-G18'	'G18-G26'	'Anterior Temporal Lobe'	'Anterior Temporal Lobe'
	'NIH029'	'G19-G27'	'G10-G18'	'Anterior Temporal Lobe'	'Anterior Temporal Lobe'
	'NIH029'	'AST3-AST4'	'G10-G18'	'MTL'	'Anterior Temporal Lobe'
	'NIH029'	'G10-G18'	'MST1-MST2'	'Anterior Temporal Lobe'	'MTL'
	'NIH029'	'MST2-MST3'	'G10-G18'	'Anterior Temporal Lobe'	'Anterior Temporal Lobe'
	'NIH029'	'MST3-MST4'	'G10-G18'	'Anterior Temporal Lobe'	'Anterior Temporal Lobe'
	'NIH029'	'PST3-PST4'	'G10-G18'	'Anterior Temporal Lobe'	'Anterior Temporal Lobe'
	'NIH029'	'G11-G19'	'G13-G14'	'Anterior Temporal Lobe'	'Anterior Temporal Lobe'
	'NIH029'	'G15-G16'	'G11-G19'	'Posterior Temporal Lobe'	'Anterior Temporal Lobe'
	'NIH029'	'G19-G27'	'G11-G19'	'Anterior Temporal Lobe'	'Anterior Temporal Lobe'
	'NIH029'	'TT4-TT5'	'G11-G19'	'MTL'	'Anterior Temporal Lobe'
	'NIH029'	'AST3-AST4'	'G11-G19'	'MTL'	'Anterior Temporal Lobe'
	'NIH029'	'MST3-MST4'	'G11-G19'	'Anterior Temporal Lobe'	'Anterior Temporal Lobe'
	'NIH029'	'PST3-PST4'	'G11-G19'	'Anterior Temporal Lobe'	'Anterior Temporal Lobe'
	'NIH029'	'G13-G14'	'G19-G20'	'Anterior Temporal Lobe'	'Anterior Temporal Lobe'
	'NIH029'	'G20-G28'	'G13-G14'	'Anterior Temporal Lobe'	'Anterior Temporal Lobe'
	'NIH029'	'G13-G14'	'G29-G30'	'Anterior Temporal Lobe'	'Anterior Temporal Lobe'
	'NIH029'	'G13-G14'	'TT1-TT2'	'Anterior Temporal Lobe'	'Other Posterior'
	'NIH029'	'G17-G18'	'G14-G15'	'Anterior Temporal Lobe'	'Anterior Temporal Lobe'
	'NIH029'	'G14-G15'	'G18-G19'	'Anterior Temporal Lobe'	'Anterior Temporal Lobe'
	'NIH029'	'G18-G26'	'G14-G15'	'Anterior Temporal Lobe'	'Anterior Temporal Lobe'
	'NIH029'	'G14-G15'	'G19-G20'	'Anterior Temporal Lobe'	'Anterior Temporal Lobe'
	'NIH029'	'G20-G28'	'G14-G15'	'Anterior Temporal Lobe'	'Anterior Temporal Lobe'
	'NIH029'	'G14-G15'	'AST2-AST3'	'Anterior Temporal Lobe'	'MTL'
	'NIH029'	'G17-G18'	'G15-G16'	'Anterior Temporal Lobe'	'Posterior Temporal Lobe'
	'NIH029'	'G18-G19'	'G15-G16'	'Anterior Temporal Lobe'	'Posterior Temporal Lobe'
	'NIH029'	'G18-G26'	'G15-G16'	'Anterior Temporal Lobe'	'Posterior Temporal Lobe'
	'NIH029'	'G19-G27'	'G15-G16'	'Anterior Temporal Lobe'	'Posterior Temporal Lobe'
	'NIH029'	'G15-G16'	'G20-G28'	'Posterior Temporal Lobe'	'Anterior Temporal Lobe'
	'NIH029'	'G19-G20'	'G16-G24'	'Anterior Temporal Lobe'	'Posterior Temporal Lobe'
	'NIH029'	'G19-G27'	'G17-G18'	'Anterior Temporal Lobe'	'Anterior Temporal Lobe'
	'NIH029'	'G17-G18'	'G20-G28'	'Anterior Temporal Lobe'	'Anterior Temporal Lobe'
	'NIH029'	'G17-G18'	'AST2-AST3'	'Anterior Temporal Lobe'	'MTL'
	'NIH029'	'AST3-AST4'	'G17-G25'	'MTL'	'Anterior Temporal Lobe'
	'NIH029'	'G18-G19'	'G27-G28'	'Anterior Temporal Lobe'	'Anterior Temporal Lobe'
	'NIH029'	'G18-G26'	'G19-G20'	'Anterior Temporal Lobe'	'Anterior Temporal Lobe'
	'NIH029'	'G19-G20'	'G29-G30'	'Anterior Temporal Lobe'	'Anterior Temporal Lobe'
	'NIH029'	'G20-G28'	'AST2-AST3'	'Anterior Temporal Lobe'	'MTL'
	'NIH029'	'G28-G29'	'G26-G27'	'Anterior Temporal Lobe'	'Anterior Temporal Lobe'
	'NIH029'	'G26-G27'	'G30-G31'	'Anterior Temporal Lobe'	'Other Posterior'
	'NIH029'	'PPST1-PPST2'	'G31-G32'	'Posterior Temporal Lobe'	'Other Posterior'
	'NIH029'	'P4-P5'	'G31-G32'	'Anterior Temporal Lobe'	'Other Posterior'
	'NIH029'	'P5-P6'	'G31-G32'	'Anterior Temporal Lobe'	'Other Posterior'
	'NIH029'	'AST1-AST2'	'TT1-TT2'	'MTL'	'Other Posterior'
	'NIH029'	'AST2-AST3'	'TT1-TT2'	'MTL'	'Other Posterior'
	'NIH029'	'AST3-AST4'	'TT1-TT2'	'MTL'	'Other Posterior'
	'NIH029'	'MST2-MST3'	'TT1-TT2'	'Anterior Temporal Lobe'	'Other Posterior'
	'NIH029'	'PST3-PST4'	'TT1-TT2'	'Anterior Temporal Lobe'	'Other Posterior'
	'NIH029'	'AST2-AST3'	'TT2-TT3'	'MTL'	'MTL'
	'NIH029'	'AST2-AST3'	'TT3-TT4'	'MTL'	'MTL'
	'NIH029'	'MST2-MST3'	'TT3-TT4'	'Anterior Temporal Lobe'	'MTL'
	'NIH029'	'AST3-AST4'	'TT4-TT5'	'MTL'	'MTL'
	'NIH029'	'AST2-AST3'	'MST2-MST3'	'MTL'	'Anterior Temporal Lobe'
	'NIH029'	'PST1-PST2'	'AST2-AST3'	'MTL'	'MTL'
	'NIH029'	'AST2-AST3'	'PST3-PST4'	'MTL'	'Anterior Temporal Lobe'
	'NIH029'	'AST2-AST3'	'PPST2-PPST3'	'MTL'	'Anterior Temporal Lobe'
	'NIH029'	'IPLT4-IPLT5'	'AST2-AST3'	'Other Posterior'	'MTL'
	'NIH029'	'MST3-MST4'	'AST3-AST4'	'Anterior Temporal Lobe'	'MTL'
	'NIH029'	'PST3-PST4'	'AST3-AST4'	'Anterior Temporal Lobe'	'MTL'
	'NIH029'	'MST1-MST2'	'MST3-MST4'	'MTL'	'Anterior Temporal Lobe'
	'NIH029'	'PPST2-PPST3'	'PST3-PST4'	'Anterior Temporal Lobe'	'Anterior Temporal Lobe'
	'NIH029'	'PPST3-PPST4'	'PPST1-PPST2'	'Anterior Temporal Lobe'	'Posterior Temporal Lobe'
	'NIH029'	'IPLT4-IPLT5'	'PPST2-PPST3'	'Other Posterior'	'Anterior Temporal Lobe'
	'NIH029'	'OF2-OF3'	'ALF4-ALF5'	'Anterior Temporal Lobe'	'Anterior Temporal Lobe'
	'NIH029'	'ALF5-ALF6'	'OF2-OF3'	'Anterior Temporal Lobe'	'Anterior Temporal Lobe'
	'NIH029'	'OF2-OF3'	'ALF7-ALF8'	'Anterior Temporal Lobe'	'Anterior Temporal Lobe'
	'NIH029'	'ALF2-ALF3'	'OF3-OF4'	'Anterior Temporal Lobe'	'Anterior Temporal Lobe'
	'NIH029'	'ALF1-ALF2'	'ALF2-ALF3'	'Anterior Temporal Lobe'	'Anterior Temporal Lobe'
	'NIH029'	'ALF1-ALF2'	'ALF7-ALF8'	'Anterior Temporal Lobe'	'Anterior Temporal Lobe'
	'NIH029'	'ALF1-ALF2'	'SF5-SF6'	'Anterior Temporal Lobe'	'Anterior Temporal Lobe'
	'NIH029'	'ALF1-ALF2'	'P4-P5'	'Anterior Temporal Lobe'	'Anterior Temporal Lobe'
	'NIH029'	'P5-P6'	'ALF1-ALF2'	'Anterior Temporal Lobe'	'Anterior Temporal Lobe'
	'NIH029'	'SF2-SF3'	'ALF2-ALF3'	'Anterior Temporal Lobe'	'Anterior Temporal Lobe'
	'NIH029'	'SF2-SF3'	'ALF3-ALF4'	'Anterior Temporal Lobe'	'Anterior Temporal Lobe'
	'NIH029'	'ALF5-ALF6'	'ALF4-ALF5'	'Anterior Temporal Lobe'	'Anterior Temporal Lobe'
	'NIH029'	'ALF4-ALF5'	'ALF6-ALF7'	'Anterior Temporal Lobe'	'Anterior Temporal Lobe'
	'NIH029'	'ALF4-ALF5'	'ALF7-ALF8'	'Anterior Temporal Lobe'	'Anterior Temporal Lobe'
	'NIH029'	'ALF5-ALF6'	'ALF6-ALF7'	'Anterior Temporal Lobe'	'Anterior Temporal Lobe'
	'NIH029'	'SF3-SF4'	'ALF5-ALF6'	'Anterior Temporal Lobe'	'Anterior Temporal Lobe'
	'NIH029'	'SF4-SF5'	'ALF6-ALF7'	'Anterior Temporal Lobe'	'Anterior Temporal Lobe'
	'NIH029'	'SF3-SF4'	'SF1-SF2'	'Anterior Temporal Lobe'	'Anterior Temporal Lobe'
	'NIH029'	'SF4-SF5'	'SF5-SF6'	'Anterior Temporal Lobe'	'Anterior Temporal Lobe'
	'NIH029'	'SPLT3-SPLT4'	'SPLT5-SPLT6'	'Other Posterior'	'Other Posterior'
	'NIH032'	'G2-G3'	'G18-G19'	'Anterior Temporal Lobe'	'Anterior Temporal Lobe'
	'NIH032'	'G10-G18'	'G2-G10'	'Anterior Temporal Lobe'	'Anterior Temporal Lobe'
	'NIH032'	'G2-G10'	'G17-G18'	'Anterior Temporal Lobe'	'Anterior Temporal Lobe'
	'NIH032'	'RAST2-RAST3'	'G2-G10'	'Posterior Temporal Lobe'	'Anterior Temporal Lobe'
	'NIH032'	'G2-G10'	'RMST1-RMST2'	'Anterior Temporal Lobe'	'Posterior Temporal Lobe'
	'NIH032'	'G5-G13'	'G14-G22'	'Anterior Temporal Lobe'	'Anterior Temporal Lobe'
	'NIH032'	'G6-G14'	'G23-G24'	'Posterior Temporal Lobe'	'Anterior Temporal Lobe'
	'NIH032'	'G7-G15'	'G13-G21'	'Posterior Temporal Lobe'	'Anterior Temporal Lobe'
	'NIH032'	'G10-G18'	'G17-G25'	'Anterior Temporal Lobe'	'Anterior Temporal Lobe'
	'NIH032'	'G19-G27'	'G10-G18'	'Anterior Temporal Lobe'	'Anterior Temporal Lobe'
	'NIH032'	'G10-G18'	'G25-G26'	'Anterior Temporal Lobe'	'Anterior Temporal Lobe'
	'NIH032'	'G29-G30'	'G10-G18'	'Anterior Temporal Lobe'	'Anterior Temporal Lobe'
	'NIH032'	'G12-G13'	'G18-G26'	'Anterior Temporal Lobe'	'Anterior Temporal Lobe'
	'NIH032'	'G21-G22'	'G12-G13'	'Anterior Temporal Lobe'	'Anterior Temporal Lobe'
	'NIH032'	'G19-G27'	'G13-G14'	'Anterior Temporal Lobe'	'Anterior Temporal Lobe'
	'NIH032'	'G19-G27'	'G17-G18'	'Anterior Temporal Lobe'	'Anterior Temporal Lobe'
	'NIH032'	'G17-G18'	'G27-G28'	'Anterior Temporal Lobe'	'Anterior Temporal Lobe'
	'NIH032'	'RAST2-RAST3'	'G17-G25'	'Posterior Temporal Lobe'	'Anterior Temporal Lobe'
	'NIH032'	'G18-G19'	'G25-G26'	'Anterior Temporal Lobe'	'Anterior Temporal Lobe'
	'NIH032'	'G19-G27'	'G18-G26'	'Anterior Temporal Lobe'	'Anterior Temporal Lobe'
	'NIH032'	'G18-G26'	'RTT4-RTT5'	'Anterior Temporal Lobe'	'Posterior Temporal Lobe'
	'NIH032'	'G18-G26'	'RAST2-RAST3'	'Anterior Temporal Lobe'	'Posterior Temporal Lobe'
	'NIH032'	'G27-G28'	'G21-G29'	'Anterior Temporal Lobe'	'Anterior Temporal Lobe'
	'NIH032'	'G22-G23'	'G30-G31'	'Anterior Temporal Lobe'	'Anterior Temporal Lobe'
	'NIH032'	'RAST2-RAST3'	'G25-G26'	'Posterior Temporal Lobe'	'Anterior Temporal Lobe'
	'NIH032'	'G31-G32'	'G28-G29'	'Posterior Temporal Lobe'	'Anterior Temporal Lobe'
	'NIH032'	'RMST1-RMST2'	'RTT3-RTT4'	'Posterior Temporal Lobe'	'Posterior Temporal Lobe'
	'NIH032'	'RMST3-RMST4'	'RAST2-RAST3'	'Anterior Temporal Lobe'	'Posterior Temporal Lobe'
	'NIH032'	'RPST1-RPST2'	'RMST2-RMST3'	'Anterior Temporal Lobe'	'Posterior Temporal Lobe'
	'NIH032'	'RPST2-RPST3'	'RMST2-RMST3'	'Anterior Temporal Lobe'	'Posterior Temporal Lobe'
	'NIH032'	'RMST3-RMST4'	'RPST2-RPST3'	'Anterior Temporal Lobe'	'Anterior Temporal Lobe'
	'NIH032'	'LALT5-LALT6'	'LALT2-LALT3'	'Anterior Temporal Lobe'	'Anterior Temporal Lobe'
	'NIH034'	'G9-G10'	'G1-G2'	'Anterior Temporal Lobe'	'Anterior Temporal Lobe'
	'NIH034'	'G9-G17'	'G1-G2'	'Anterior Temporal Lobe'	'Anterior Temporal Lobe'
	'NIH034'	'G1-G2'	'G10-G11'	'Anterior Temporal Lobe'	'Anterior Temporal Lobe'
	'NIH034'	'G10-G18'	'G1-G2'	'Anterior Temporal Lobe'	'Anterior Temporal Lobe'
	'NIH034'	'G1-G2'	'G11-G19'	'Anterior Temporal Lobe'	'Anterior Temporal Lobe'
	'NIH034'	'G12-G13'	'G1-G2'	'Anterior Temporal Lobe'	'Anterior Temporal Lobe'
	'NIH034'	'G1-G2'	'G13-G14'	'Anterior Temporal Lobe'	'Posterior Temporal Lobe'
	'NIH034'	'G17-G18'	'G1-G2'	'Anterior Temporal Lobe'	'Anterior Temporal Lobe'
	'NIH034'	'G1-G2'	'G17-G25'	'Anterior Temporal Lobe'	'Anterior Temporal Lobe'
	'NIH034'	'G1-G2'	'G18-G19'	'Anterior Temporal Lobe'	'Anterior Temporal Lobe'
	'NIH034'	'G1-G2'	'G19-G20'	'Anterior Temporal Lobe'	'Anterior Temporal Lobe'
	'NIH034'	'G1-G2'	'TT2-TT3'	'Anterior Temporal Lobe'	'Posterior Temporal Lobe'
	'NIH034'	'G1-G2'	'TT4-TT5'	'Anterior Temporal Lobe'	'Posterior Temporal Lobe'
	'NIH034'	'AST1-AST2'	'G1-G2'	'Frontal'	'Anterior Temporal Lobe'
	'NIH034'	'AST2-AST3'	'G1-G2'	'Frontal'	'Anterior Temporal Lobe'
	'NIH034'	'AST3-AST4'	'G1-G2'	'Frontal'	'Anterior Temporal Lobe'
	'NIH034'	'G1-G2'	'MST1-MST2'	'Anterior Temporal Lobe'	'Anterior Temporal Lobe'
	'NIH034'	'G1-G2'	'MST2-MST3'	'Anterior Temporal Lobe'	'Anterior Temporal Lobe'
	'NIH034'	'MST3-MST4'	'G1-G2'	'Anterior Temporal Lobe'	'Anterior Temporal Lobe'
	'NIH034'	'LF3-LF4'	'G1-G2'	'Frontal'	'Anterior Temporal Lobe'
	'NIH034'	'LF4-LF5'	'G1-G2'	'Frontal'	'Anterior Temporal Lobe'
	'NIH034'	'G1-G2'	'LF5-LF6'	'Anterior Temporal Lobe'	'Frontal'
	'NIH034'	'G5-G6'	'G1-G9'	'Anterior Temporal Lobe'	'Anterior Temporal Lobe'
	'NIH034'	'G9-G10'	'G1-G9'	'Anterior Temporal Lobe'	'Anterior Temporal Lobe'
	'NIH034'	'G10-G11'	'G1-G9'	'Anterior Temporal Lobe'	'Anterior Temporal Lobe'
	'NIH034'	'G10-G18'	'G1-G9'	'Anterior Temporal Lobe'	'Anterior Temporal Lobe'
	'NIH034'	'G11-G19'	'G1-G9'	'Anterior Temporal Lobe'	'Anterior Temporal Lobe'
	'NIH034'	'G12-G13'	'G1-G9'	'Anterior Temporal Lobe'	'Anterior Temporal Lobe'
	'NIH034'	'G12-G20'	'G1-G9'	'Anterior Temporal Lobe'	'Anterior Temporal Lobe'
	'NIH034'	'G13-G14'	'G1-G9'	'Posterior Temporal Lobe'	'Anterior Temporal Lobe'
	'NIH034'	'G17-G18'	'G1-G9'	'Anterior Temporal Lobe'	'Anterior Temporal Lobe'
	'NIH034'	'G18-G19'	'G1-G9'	'Anterior Temporal Lobe'	'Anterior Temporal Lobe'
	'NIH034'	'G1-G9'	'TT3-TT4'	'Anterior Temporal Lobe'	'Posterior Temporal Lobe'
	'NIH034'	'TT4-TT5'	'G1-G9'	'Posterior Temporal Lobe'	'Anterior Temporal Lobe'
	'NIH034'	'AST1-AST2'	'G1-G9'	'Frontal'	'Anterior Temporal Lobe'
	'NIH034'	'AST2-AST3'	'G1-G9'	'Frontal'	'Anterior Temporal Lobe'
	'NIH034'	'MST2-MST3'	'G1-G9'	'Anterior Temporal Lobe'	'Anterior Temporal Lobe'
	'NIH034'	'MST3-MST4'	'G1-G9'	'Anterior Temporal Lobe'	'Anterior Temporal Lobe'
	'NIH034'	'LF3-LF4'	'G1-G9'	'Frontal'	'Anterior Temporal Lobe'
	'NIH034'	'LF4-LF5'	'G1-G9'	'Frontal'	'Anterior Temporal Lobe'
	'NIH034'	'LF5-LF6'	'G1-G9'	'Frontal'	'Anterior Temporal Lobe'
	'NIH034'	'G2-G10'	'G5-G6'	'Anterior Temporal Lobe'	'Anterior Temporal Lobe'
	'NIH034'	'G9-G10'	'G2-G10'	'Anterior Temporal Lobe'	'Anterior Temporal Lobe'
	'NIH034'	'G10-G18'	'G2-G10'	'Anterior Temporal Lobe'	'Anterior Temporal Lobe'
	'NIH034'	'G11-G19'	'G2-G10'	'Anterior Temporal Lobe'	'Anterior Temporal Lobe'
	'NIH034'	'G12-G20'	'G2-G10'	'Anterior Temporal Lobe'	'Anterior Temporal Lobe'
	'NIH034'	'G2-G10'	'G13-G14'	'Anterior Temporal Lobe'	'Posterior Temporal Lobe'
	'NIH034'	'G17-G18'	'G2-G10'	'Anterior Temporal Lobe'	'Anterior Temporal Lobe'
	'NIH034'	'G21-G29'	'G2-G10'	'Anterior Temporal Lobe'	'Anterior Temporal Lobe'
	'NIH034'	'G2-G10'	'TT3-TT4'	'Anterior Temporal Lobe'	'Posterior Temporal Lobe'
	'NIH034'	'G2-G10'	'TT4-TT5'	'Anterior Temporal Lobe'	'Posterior Temporal Lobe'
	'NIH034'	'TT5-TT6'	'G2-G10'	'Anterior Temporal Lobe'	'Anterior Temporal Lobe'
	'NIH034'	'G2-G10'	'AST2-AST3'	'Anterior Temporal Lobe'	'Frontal'
	'NIH034'	'G2-G10'	'MST2-MST3'	'Anterior Temporal Lobe'	'Anterior Temporal Lobe'
	'NIH034'	'MST3-MST4'	'G2-G10'	'Anterior Temporal Lobe'	'Anterior Temporal Lobe'
	'NIH034'	'G2-G10'	'LF4-LF5'	'Anterior Temporal Lobe'	'Frontal'
	'NIH034'	'G5-G6'	'G13-G14'	'Anterior Temporal Lobe'	'Posterior Temporal Lobe'
	'NIH034'	'G5-G6'	'G13-G21'	'Anterior Temporal Lobe'	'Anterior Temporal Lobe'
	'NIH034'	'G21-G29'	'G5-G6'	'Anterior Temporal Lobe'	'Anterior Temporal Lobe'
	'NIH034'	'G22-G23'	'G5-G6'	'Posterior Temporal Lobe'	'Anterior Temporal Lobe'
	'NIH034'	'G5-G6'	'TT5-TT6'	'Anterior Temporal Lobe'	'Anterior Temporal Lobe'
	'NIH034'	'G5-G6'	'AST3-AST4'	'Anterior Temporal Lobe'	'Frontal'
	'NIH034'	'PPST1-PPST2'	'G5-G6'	'Posterior Temporal Lobe'	'Anterior Temporal Lobe'
	'NIH034'	'LF5-LF6'	'G5-G6'	'Frontal'	'Anterior Temporal Lobe'
	'NIH034'	'G5-G13'	'G11-G12'	'Anterior Temporal Lobe'	'Anterior Temporal Lobe'
	'NIH034'	'G14-G22'	'G5-G13'	'Posterior Temporal Lobe'	'Anterior Temporal Lobe'
	'NIH034'	'G21-G29'	'G5-G13'	'Anterior Temporal Lobe'	'Anterior Temporal Lobe'
	'NIH034'	'G5-G13'	'G22-G23'	'Anterior Temporal Lobe'	'Posterior Temporal Lobe'
	'NIH034'	'PPST1-PPST2'	'G5-G13'	'Posterior Temporal Lobe'	'Anterior Temporal Lobe'
	'NIH034'	'G15-G23'	'G6-G14'	'Posterior Temporal Lobe'	'Posterior Temporal Lobe'
	'NIH034'	'G21-G29'	'G6-G14'	'Anterior Temporal Lobe'	'Posterior Temporal Lobe'
	'NIH034'	'G11-G19'	'G8-G16'	'Anterior Temporal Lobe'	'Other Posterior'
	'NIH034'	'G12-G13'	'G8-G16'	'Anterior Temporal Lobe'	'Other Posterior'
	'NIH034'	'G8-G16'	'SO2-SO3'	'Other Posterior'	'Other Posterior'
	'NIH034'	'SO5-SO6'	'G8-G16'	'Other Posterior'	'Other Posterior'
	'NIH034'	'PP6-PP7'	'G8-G16'	'Other Posterior'	'Other Posterior'
	'NIH034'	'G8-G16'	'PP7-PP8'	'Other Posterior'	'Other Posterior'
	'NIH034'	'G9-G10'	'G10-G11'	'Anterior Temporal Lobe'	'Anterior Temporal Lobe'
	'NIH034'	'G10-G18'	'G9-G10'	'Anterior Temporal Lobe'	'Anterior Temporal Lobe'
	'NIH034'	'G9-G10'	'G11-G12'	'Anterior Temporal Lobe'	'Anterior Temporal Lobe'
	'NIH034'	'G9-G10'	'G11-G19'	'Anterior Temporal Lobe'	'Anterior Temporal Lobe'
	'NIH034'	'G9-G10'	'G12-G13'	'Anterior Temporal Lobe'	'Anterior Temporal Lobe'
	'NIH034'	'G9-G10'	'G12-G20'	'Anterior Temporal Lobe'	'Anterior Temporal Lobe'
	'NIH034'	'G9-G10'	'G18-G19'	'Anterior Temporal Lobe'	'Anterior Temporal Lobe'
	'NIH034'	'G9-G10'	'G19-G20'	'Anterior Temporal Lobe'	'Anterior Temporal Lobe'
	'NIH034'	'G9-G10'	'TT2-TT3'	'Anterior Temporal Lobe'	'Posterior Temporal Lobe'
	'NIH034'	'G9-G10'	'TT3-TT4'	'Anterior Temporal Lobe'	'Posterior Temporal Lobe'
	'NIH034'	'G9-G10'	'TT4-TT5'	'Anterior Temporal Lobe'	'Posterior Temporal Lobe'
	'NIH034'	'G9-G10'	'OF3-OF4'	'Anterior Temporal Lobe'	'Frontal'
	'NIH034'	'G9-G10'	'AST1-AST2'	'Anterior Temporal Lobe'	'Frontal'
	'NIH034'	'G9-G10'	'AST2-AST3'	'Anterior Temporal Lobe'	'Frontal'
	'NIH034'	'G9-G10'	'AST3-AST4'	'Anterior Temporal Lobe'	'Frontal'
	'NIH034'	'G9-G10'	'MST1-MST2'	'Anterior Temporal Lobe'	'Anterior Temporal Lobe'
	'NIH034'	'G9-G10'	'MST2-MST3'	'Anterior Temporal Lobe'	'Anterior Temporal Lobe'
	'NIH034'	'MST3-MST4'	'G9-G10'	'Anterior Temporal Lobe'	'Anterior Temporal Lobe'
	'NIH034'	'G9-G10'	'LF2-LF3'	'Anterior Temporal Lobe'	'Frontal'
	'NIH034'	'G9-G10'	'LF3-LF4'	'Anterior Temporal Lobe'	'Frontal'
	'NIH034'	'G9-G10'	'LF4-LF5'	'Anterior Temporal Lobe'	'Frontal'
	'NIH034'	'G9-G10'	'LF5-LF6'	'Anterior Temporal Lobe'	'Frontal'
	'NIH034'	'G18-G19'	'G9-G17'	'Anterior Temporal Lobe'	'Anterior Temporal Lobe'
	'NIH034'	'G9-G17'	'TT3-TT4'	'Anterior Temporal Lobe'	'Posterior Temporal Lobe'
	'NIH034'	'G9-G17'	'AST2-AST3'	'Anterior Temporal Lobe'	'Frontal'
	'NIH034'	'MST3-MST4'	'G9-G17'	'Anterior Temporal Lobe'	'Anterior Temporal Lobe'
	'NIH034'	'G9-G17'	'PP4-PP5'	'Anterior Temporal Lobe'	'Other Posterior'
	'NIH034'	'G10-G18'	'G10-G11'	'Anterior Temporal Lobe'	'Anterior Temporal Lobe'
	'NIH034'	'G11-G19'	'G10-G11'	'Anterior Temporal Lobe'	'Anterior Temporal Lobe'
	'NIH034'	'G12-G13'	'G10-G11'	'Anterior Temporal Lobe'	'Anterior Temporal Lobe'
	'NIH034'	'G12-G20'	'G10-G11'	'Anterior Temporal Lobe'	'Anterior Temporal Lobe'
	'NIH034'	'G17-G25'	'G10-G11'	'Anterior Temporal Lobe'	'Anterior Temporal Lobe'
	'NIH034'	'G10-G11'	'G18-G19'	'Anterior Temporal Lobe'	'Anterior Temporal Lobe'
	'NIH034'	'G19-G20'	'G10-G11'	'Anterior Temporal Lobe'	'Anterior Temporal Lobe'
	'NIH034'	'G10-G11'	'TT2-TT3'	'Anterior Temporal Lobe'	'Posterior Temporal Lobe'
	'NIH034'	'G10-G11'	'TT3-TT4'	'Anterior Temporal Lobe'	'Posterior Temporal Lobe'
	'NIH034'	'G10-G11'	'TT4-TT5'	'Anterior Temporal Lobe'	'Posterior Temporal Lobe'
	'NIH034'	'G10-G11'	'TT5-TT6'	'Anterior Temporal Lobe'	'Anterior Temporal Lobe'
	'NIH034'	'G10-G11'	'OF3-OF4'	'Anterior Temporal Lobe'	'Frontal'
	'NIH034'	'AST1-AST2'	'G10-G11'	'Frontal'	'Anterior Temporal Lobe'
	'NIH034'	'AST2-AST3'	'G10-G11'	'Frontal'	'Anterior Temporal Lobe'
	'NIH034'	'AST3-AST4'	'G10-G11'	'Frontal'	'Anterior Temporal Lobe'
	'NIH034'	'MST1-MST2'	'G10-G11'	'Anterior Temporal Lobe'	'Anterior Temporal Lobe'
	'NIH034'	'MST3-MST4'	'G10-G11'	'Anterior Temporal Lobe'	'Anterior Temporal Lobe'
	'NIH034'	'LF2-LF3'	'G10-G11'	'Frontal'	'Anterior Temporal Lobe'
	'NIH034'	'LF3-LF4'	'G10-G11'	'Frontal'	'Anterior Temporal Lobe'
	'NIH034'	'LF4-LF5'	'G10-G11'	'Frontal'	'Anterior Temporal Lobe'
	'NIH034'	'G10-G18'	'G11-G12'	'Anterior Temporal Lobe'	'Anterior Temporal Lobe'
	'NIH034'	'G10-G18'	'G17-G25'	'Anterior Temporal Lobe'	'Anterior Temporal Lobe'
	'NIH034'	'G10-G18'	'AST1-AST2'	'Anterior Temporal Lobe'	'Frontal'
	'NIH034'	'G10-G18'	'AST2-AST3'	'Anterior Temporal Lobe'	'Frontal'
	'NIH034'	'G10-G18'	'AST3-AST4'	'Anterior Temporal Lobe'	'Frontal'
	'NIH034'	'G10-G18'	'MST1-MST2'	'Anterior Temporal Lobe'	'Anterior Temporal Lobe'
	'NIH034'	'G10-G18'	'MST2-MST3'	'Anterior Temporal Lobe'	'Anterior Temporal Lobe'
	'NIH034'	'G10-G18'	'LF3-LF4'	'Anterior Temporal Lobe'	'Frontal'
	'NIH034'	'G10-G18'	'LF4-LF5'	'Anterior Temporal Lobe'	'Frontal'
	'NIH034'	'G11-G12'	'G18-G19'	'Anterior Temporal Lobe'	'Anterior Temporal Lobe'
	'NIH034'	'G11-G12'	'G19-G20'	'Anterior Temporal Lobe'	'Anterior Temporal Lobe'
	'NIH034'	'G21-G29'	'G11-G12'	'Anterior Temporal Lobe'	'Anterior Temporal Lobe'
	'NIH034'	'G11-G12'	'TT2-TT3'	'Anterior Temporal Lobe'	'Posterior Temporal Lobe'
	'NIH034'	'G11-G12'	'TT4-TT5'	'Anterior Temporal Lobe'	'Posterior Temporal Lobe'
	'NIH034'	'AST1-AST2'	'G11-G12'	'Frontal'	'Anterior Temporal Lobe'
	'NIH034'	'G11-G12'	'AST2-AST3'	'Anterior Temporal Lobe'	'Frontal'
	'NIH034'	'AST3-AST4'	'G11-G12'	'Frontal'	'Anterior Temporal Lobe'
	'NIH034'	'MST1-MST2'	'G11-G12'	'Anterior Temporal Lobe'	'Anterior Temporal Lobe'
	'NIH034'	'G11-G12'	'MST2-MST3'	'Anterior Temporal Lobe'	'Anterior Temporal Lobe'
	'NIH034'	'MST3-MST4'	'G11-G12'	'Anterior Temporal Lobe'	'Anterior Temporal Lobe'
	'NIH034'	'LF1-LF2'	'G11-G12'	'Frontal'	'Anterior Temporal Lobe'
	'NIH034'	'LF4-LF5'	'G11-G12'	'Frontal'	'Anterior Temporal Lobe'
	'NIH034'	'G12-G13'	'G11-G19'	'Anterior Temporal Lobe'	'Anterior Temporal Lobe'
	'NIH034'	'G13-G14'	'G11-G19'	'Posterior Temporal Lobe'	'Anterior Temporal Lobe'
	'NIH034'	'G11-G19'	'G15-G16'	'Anterior Temporal Lobe'	'Posterior Temporal Lobe'
	'NIH034'	'G11-G19'	'G17-G18'	'Anterior Temporal Lobe'	'Anterior Temporal Lobe'
	'NIH034'	'G17-G25'	'G11-G19'	'Anterior Temporal Lobe'	'Anterior Temporal Lobe'
	'NIH034'	'G11-G19'	'G20-G21'	'Anterior Temporal Lobe'	'Anterior Temporal Lobe'
	'NIH034'	'G11-G19'	'TT2-TT3'	'Anterior Temporal Lobe'	'Posterior Temporal Lobe'
	'NIH034'	'G11-G19'	'TT3-TT4'	'Anterior Temporal Lobe'	'Posterior Temporal Lobe'
	'NIH034'	'G11-G19'	'TT4-TT5'	'Anterior Temporal Lobe'	'Posterior Temporal Lobe'
	'NIH034'	'G11-G19'	'TT5-TT6'	'Anterior Temporal Lobe'	'Anterior Temporal Lobe'
	'NIH034'	'G11-G19'	'OF3-OF4'	'Anterior Temporal Lobe'	'Frontal'
	'NIH034'	'AST1-AST2'	'G11-G19'	'Frontal'	'Anterior Temporal Lobe'
	'NIH034'	'AST2-AST3'	'G11-G19'	'Frontal'	'Anterior Temporal Lobe'
	'NIH034'	'G11-G19'	'AST3-AST4'	'Anterior Temporal Lobe'	'Frontal'
	'NIH034'	'MST1-MST2'	'G11-G19'	'Anterior Temporal Lobe'	'Anterior Temporal Lobe'
	'NIH034'	'G11-G19'	'MST2-MST3'	'Anterior Temporal Lobe'	'Anterior Temporal Lobe'
	'NIH034'	'MST3-MST4'	'G11-G19'	'Anterior Temporal Lobe'	'Anterior Temporal Lobe'
	'NIH034'	'SO5-SO6'	'G11-G19'	'Other Posterior'	'Anterior Temporal Lobe'
	'NIH034'	'LF1-LF2'	'G11-G19'	'Frontal'	'Anterior Temporal Lobe'
	'NIH034'	'G11-G19'	'LF2-LF3'	'Anterior Temporal Lobe'	'Frontal'
	'NIH034'	'LF3-LF4'	'G11-G19'	'Frontal'	'Anterior Temporal Lobe'
	'NIH034'	'LF4-LF5'	'G11-G19'	'Frontal'	'Anterior Temporal Lobe'
	'NIH034'	'G11-G19'	'LF5-LF6'	'Anterior Temporal Lobe'	'Frontal'
	'NIH034'	'G12-G13'	'G15-G16'	'Anterior Temporal Lobe'	'Posterior Temporal Lobe'
	'NIH034'	'G15-G23'	'G12-G13'	'Posterior Temporal Lobe'	'Anterior Temporal Lobe'
	'NIH034'	'G12-G13'	'G18-G19'	'Anterior Temporal Lobe'	'Anterior Temporal Lobe'
	'NIH034'	'G12-G13'	'G19-G20'	'Anterior Temporal Lobe'	'Anterior Temporal Lobe'
	'NIH034'	'G21-G29'	'G12-G13'	'Anterior Temporal Lobe'	'Anterior Temporal Lobe'
	'NIH034'	'G12-G13'	'TT4-TT5'	'Anterior Temporal Lobe'	'Posterior Temporal Lobe'
	'NIH034'	'AST1-AST2'	'G12-G13'	'Frontal'	'Anterior Temporal Lobe'
	'NIH034'	'G12-G13'	'AST2-AST3'	'Anterior Temporal Lobe'	'Frontal'
	'NIH034'	'G12-G13'	'MST1-MST2'	'Anterior Temporal Lobe'	'Anterior Temporal Lobe'
	'NIH034'	'G12-G13'	'MST2-MST3'	'Anterior Temporal Lobe'	'Anterior Temporal Lobe'
	'NIH034'	'MST3-MST4'	'G12-G13'	'Anterior Temporal Lobe'	'Anterior Temporal Lobe'
	'NIH034'	'G12-G13'	'PST1-PST2'	'Anterior Temporal Lobe'	'Posterior Temporal Lobe'
	'NIH034'	'IO5-IO6'	'G12-G13'	'Posterior Temporal Lobe'	'Anterior Temporal Lobe'
	'NIH034'	'PPST1-PPST2'	'G12-G13'	'Posterior Temporal Lobe'	'Anterior Temporal Lobe'
	'NIH034'	'G12-G13'	'LF3-LF4'	'Anterior Temporal Lobe'	'Frontal'
	'NIH034'	'G12-G13'	'LF4-LF5'	'Anterior Temporal Lobe'	'Frontal'
	'NIH034'	'G13-G21'	'G12-G20'	'Anterior Temporal Lobe'	'Anterior Temporal Lobe'
	'NIH034'	'G14-G22'	'G12-G20'	'Posterior Temporal Lobe'	'Anterior Temporal Lobe'
	'NIH034'	'G17-G25'	'G12-G20'	'Anterior Temporal Lobe'	'Anterior Temporal Lobe'
	'NIH034'	'G12-G20'	'G18-G19'	'Anterior Temporal Lobe'	'Anterior Temporal Lobe'
	'NIH034'	'G21-G22'	'G12-G20'	'Posterior Temporal Lobe'	'Anterior Temporal Lobe'
	'NIH034'	'G12-G20'	'TT2-TT3'	'Anterior Temporal Lobe'	'Posterior Temporal Lobe'
	'NIH034'	'G12-G20'	'TT3-TT4'	'Anterior Temporal Lobe'	'Posterior Temporal Lobe'
	'NIH034'	'G12-G20'	'TT4-TT5'	'Anterior Temporal Lobe'	'Posterior Temporal Lobe'
	'NIH034'	'G12-G20'	'TT5-TT6'	'Anterior Temporal Lobe'	'Anterior Temporal Lobe'
	'NIH034'	'G12-G20'	'OF3-OF4'	'Anterior Temporal Lobe'	'Frontal'
	'NIH034'	'AST1-AST2'	'G12-G20'	'Frontal'	'Anterior Temporal Lobe'
	'NIH034'	'G12-G20'	'AST3-AST4'	'Anterior Temporal Lobe'	'Frontal'
	'NIH034'	'G12-G20'	'MST2-MST3'	'Anterior Temporal Lobe'	'Anterior Temporal Lobe'
	'NIH034'	'MST3-MST4'	'G12-G20'	'Anterior Temporal Lobe'	'Anterior Temporal Lobe'
	'NIH034'	'G12-G20'	'PST1-PST2'	'Anterior Temporal Lobe'	'Posterior Temporal Lobe'
	'NIH034'	'G12-G20'	'LF3-LF4'	'Anterior Temporal Lobe'	'Frontal'
	'NIH034'	'G13-G14'	'G14-G15'	'Posterior Temporal Lobe'	'Posterior Temporal Lobe'
	'NIH034'	'G13-G14'	'G14-G22'	'Posterior Temporal Lobe'	'Posterior Temporal Lobe'
	'NIH034'	'G13-G14'	'G15-G23'	'Posterior Temporal Lobe'	'Posterior Temporal Lobe'
	'NIH034'	'G13-G14'	'G18-G19'	'Posterior Temporal Lobe'	'Anterior Temporal Lobe'
	'NIH034'	'G19-G20'	'G13-G14'	'Anterior Temporal Lobe'	'Posterior Temporal Lobe'
	'NIH034'	'G21-G29'	'G13-G14'	'Anterior Temporal Lobe'	'Posterior Temporal Lobe'
	'NIH034'	'TT5-TT6'	'G13-G14'	'Anterior Temporal Lobe'	'Posterior Temporal Lobe'
	'NIH034'	'G13-G14'	'AST3-AST4'	'Posterior Temporal Lobe'	'Frontal'
	'NIH034'	'PPST1-PPST2'	'G13-G14'	'Posterior Temporal Lobe'	'Posterior Temporal Lobe'
	'NIH034'	'G14-G15'	'G13-G21'	'Posterior Temporal Lobe'	'Anterior Temporal Lobe'
	'NIH034'	'G15-G16'	'G13-G21'	'Posterior Temporal Lobe'	'Anterior Temporal Lobe'
	'NIH034'	'G15-G23'	'G13-G21'	'Posterior Temporal Lobe'	'Anterior Temporal Lobe'
	'NIH034'	'G13-G21'	'G19-G20'	'Anterior Temporal Lobe'	'Anterior Temporal Lobe'
	'NIH034'	'G13-G21'	'G22-G23'	'Anterior Temporal Lobe'	'Posterior Temporal Lobe'
	'NIH034'	'G13-G21'	'OF2-OF3'	'Anterior Temporal Lobe'	'Frontal'
	'NIH034'	'G13-G21'	'PST1-PST2'	'Anterior Temporal Lobe'	'Posterior Temporal Lobe'
	'NIH034'	'IO5-IO6'	'G13-G21'	'Posterior Temporal Lobe'	'Anterior Temporal Lobe'
	'NIH034'	'PP7-PP8'	'G13-G21'	'Other Posterior'	'Anterior Temporal Lobe'
	'NIH034'	'G16-G24'	'G14-G15'	'Other Posterior'	'Posterior Temporal Lobe'
	'NIH034'	'G14-G15'	'IO4-IO5'	'Posterior Temporal Lobe'	'Posterior Temporal Lobe'
	'NIH034'	'G14-G15'	'PP6-PP7'	'Posterior Temporal Lobe'	'Other Posterior'
	'NIH034'	'G14-G15'	'PP7-PP8'	'Posterior Temporal Lobe'	'Other Posterior'
	'NIH034'	'LP4-LP5'	'G14-G15'	'Other Posterior'	'Posterior Temporal Lobe'
	'NIH034'	'G15-G16'	'G14-G22'	'Posterior Temporal Lobe'	'Posterior Temporal Lobe'
	'NIH034'	'G14-G22'	'G19-G20'	'Posterior Temporal Lobe'	'Anterior Temporal Lobe'
	'NIH034'	'G20-G21'	'G14-G22'	'Anterior Temporal Lobe'	'Posterior Temporal Lobe'
	'NIH034'	'G14-G22'	'PST1-PST2'	'Posterior Temporal Lobe'	'Posterior Temporal Lobe'
	'NIH034'	'G14-G22'	'SO4-SO5'	'Posterior Temporal Lobe'	'Other Posterior'
	'NIH034'	'G15-G23'	'PST1-PST2'	'Posterior Temporal Lobe'	'Posterior Temporal Lobe'
	'NIH034'	'IO5-IO6'	'G15-G23'	'Posterior Temporal Lobe'	'Posterior Temporal Lobe'
	'NIH034'	'G15-G23'	'PP7-PP8'	'Posterior Temporal Lobe'	'Other Posterior'
	'NIH034'	'G16-G24'	'IO4-IO5'	'Other Posterior'	'Posterior Temporal Lobe'
	'NIH034'	'IO5-IO6'	'G16-G24'	'Posterior Temporal Lobe'	'Other Posterior'
	'NIH034'	'G16-G24'	'MO4-MO5'	'Other Posterior'	'Other Posterior'
	'NIH034'	'G16-G24'	'PP7-PP8'	'Other Posterior'	'Other Posterior'
	'NIH034'	'G17-G18'	'TT4-TT5'	'Anterior Temporal Lobe'	'Posterior Temporal Lobe'
	'NIH034'	'TT5-TT6'	'G17-G18'	'Anterior Temporal Lobe'	'Anterior Temporal Lobe'
	'NIH034'	'G17-G18'	'AST3-AST4'	'Anterior Temporal Lobe'	'Frontal'
	'NIH034'	'MST3-MST4'	'G17-G18'	'Anterior Temporal Lobe'	'Anterior Temporal Lobe'
	'NIH034'	'G18-G19'	'G17-G25'	'Anterior Temporal Lobe'	'Anterior Temporal Lobe'
	'NIH034'	'G17-G25'	'G19-G20'	'Anterior Temporal Lobe'	'Anterior Temporal Lobe'
	'NIH034'	'G17-G25'	'TT2-TT3'	'Anterior Temporal Lobe'	'Posterior Temporal Lobe'
	'NIH034'	'G17-G25'	'TT4-TT5'	'Anterior Temporal Lobe'	'Posterior Temporal Lobe'
	'NIH034'	'G17-G25'	'OF1-OF2'	'Anterior Temporal Lobe'	'Frontal'
	'NIH034'	'G17-G25'	'OF3-OF4'	'Anterior Temporal Lobe'	'Frontal'
	'NIH034'	'G17-G25'	'AST2-AST3'	'Anterior Temporal Lobe'	'Frontal'
	'NIH034'	'G17-G25'	'AST3-AST4'	'Anterior Temporal Lobe'	'Frontal'
	'NIH034'	'MST3-MST4'	'G17-G25'	'Anterior Temporal Lobe'	'Anterior Temporal Lobe'
	'NIH034'	'G17-G25'	'LF5-LF6'	'Anterior Temporal Lobe'	'Frontal'
	'NIH034'	'G18-G19'	'TT2-TT3'	'Anterior Temporal Lobe'	'Posterior Temporal Lobe'
	'NIH034'	'G18-G19'	'TT4-TT5'	'Anterior Temporal Lobe'	'Posterior Temporal Lobe'
	'NIH034'	'TT5-TT6'	'G18-G19'	'Anterior Temporal Lobe'	'Anterior Temporal Lobe'
	'NIH034'	'OF2-OF3'	'G18-G19'	'Frontal'	'Anterior Temporal Lobe'
	'NIH034'	'G18-G19'	'OF3-OF4'	'Anterior Temporal Lobe'	'Frontal'
	'NIH034'	'AST1-AST2'	'G18-G19'	'Frontal'	'Anterior Temporal Lobe'
	'NIH034'	'AST2-AST3'	'G18-G19'	'Frontal'	'Anterior Temporal Lobe'
	'NIH034'	'AST3-AST4'	'G18-G19'	'Frontal'	'Anterior Temporal Lobe'
	'NIH034'	'MST1-MST2'	'G18-G19'	'Anterior Temporal Lobe'	'Anterior Temporal Lobe'
	'NIH034'	'G18-G19'	'MST2-MST3'	'Anterior Temporal Lobe'	'Anterior Temporal Lobe'
	'NIH034'	'MST3-MST4'	'G18-G19'	'Anterior Temporal Lobe'	'Anterior Temporal Lobe'
	'NIH034'	'LF1-LF2'	'G18-G19'	'Frontal'	'Anterior Temporal Lobe'
	'NIH034'	'LF4-LF5'	'G18-G19'	'Frontal'	'Anterior Temporal Lobe'
	'NIH034'	'G18-G19'	'LF5-LF6'	'Anterior Temporal Lobe'	'Frontal'
	'NIH034'	'G19-G20'	'TT2-TT3'	'Anterior Temporal Lobe'	'Posterior Temporal Lobe'
	'NIH034'	'TT5-TT6'	'G19-G20'	'Anterior Temporal Lobe'	'Anterior Temporal Lobe'
	'NIH034'	'AST1-AST2'	'G19-G20'	'Frontal'	'Anterior Temporal Lobe'
	'NIH034'	'AST2-AST3'	'G19-G20'	'Frontal'	'Anterior Temporal Lobe'
	'NIH034'	'MST1-MST2'	'G19-G20'	'Anterior Temporal Lobe'	'Anterior Temporal Lobe'
	'NIH034'	'MST2-MST3'	'G19-G20'	'Anterior Temporal Lobe'	'Anterior Temporal Lobe'
	'NIH034'	'MST3-MST4'	'G19-G20'	'Anterior Temporal Lobe'	'Anterior Temporal Lobe'
	'NIH034'	'G19-G20'	'IO5-IO6'	'Anterior Temporal Lobe'	'Posterior Temporal Lobe'
	'NIH034'	'G19-G20'	'LF1-LF2'	'Anterior Temporal Lobe'	'Frontal'
	'NIH034'	'G20-G21'	'G22-G23'	'Anterior Temporal Lobe'	'Posterior Temporal Lobe'
	'NIH034'	'G20-G21'	'G23-G24'	'Anterior Temporal Lobe'	'Posterior Temporal Lobe'
	'NIH034'	'PP7-PP8'	'G20-G21'	'Other Posterior'	'Anterior Temporal Lobe'
	'NIH034'	'TT4-TT5'	'G21-G22'	'Posterior Temporal Lobe'	'Posterior Temporal Lobe'
	'NIH034'	'G21-G22'	'SO4-SO5'	'Posterior Temporal Lobe'	'Other Posterior'
	'NIH034'	'PP3-PP4'	'G21-G22'	'Other Posterior'	'Posterior Temporal Lobe'
	'NIH034'	'PP4-PP5'	'G21-G22'	'Other Posterior'	'Posterior Temporal Lobe'
	'NIH034'	'G22-G23'	'IO4-IO5'	'Posterior Temporal Lobe'	'Posterior Temporal Lobe'
	'NIH034'	'G22-G23'	'MO4-MO5'	'Posterior Temporal Lobe'	'Other Posterior'
	'NIH034'	'PP7-PP8'	'G22-G23'	'Other Posterior'	'Posterior Temporal Lobe'
	'NIH034'	'G23-G24'	'IO4-IO5'	'Posterior Temporal Lobe'	'Posterior Temporal Lobe'
	'NIH034'	'G23-G24'	'MO4-MO5'	'Posterior Temporal Lobe'	'Other Posterior'
	'NIH034'	'LP4-LP5'	'G23-G24'	'Other Posterior'	'Posterior Temporal Lobe'
	'NIH034'	'AST1-AST2'	'TT1-TT2'	'Frontal'	'Posterior Temporal Lobe'
	'NIH034'	'MST2-MST3'	'TT1-TT2'	'Anterior Temporal Lobe'	'Posterior Temporal Lobe'
	'NIH034'	'TT4-TT5'	'TT2-TT3'	'Posterior Temporal Lobe'	'Posterior Temporal Lobe'
	'NIH034'	'TT2-TT3'	'TT5-TT6'	'Posterior Temporal Lobe'	'Anterior Temporal Lobe'
	'NIH034'	'AST2-AST3'	'TT2-TT3'	'Frontal'	'Posterior Temporal Lobe'
	'NIH034'	'AST3-AST4'	'TT2-TT3'	'Frontal'	'Posterior Temporal Lobe'
	'NIH034'	'MST1-MST2'	'TT2-TT3'	'Anterior Temporal Lobe'	'Posterior Temporal Lobe'
	'NIH034'	'MST2-MST3'	'TT2-TT3'	'Anterior Temporal Lobe'	'Posterior Temporal Lobe'
	'NIH034'	'MST3-MST4'	'TT2-TT3'	'Anterior Temporal Lobe'	'Posterior Temporal Lobe'
	'NIH034'	'TT2-TT3'	'MO2-MO3'	'Posterior Temporal Lobe'	'Other Posterior'
	'NIH034'	'LF2-LF3'	'TT2-TT3'	'Frontal'	'Posterior Temporal Lobe'
	'NIH034'	'LF4-LF5'	'TT2-TT3'	'Frontal'	'Posterior Temporal Lobe'
	'NIH034'	'TT5-TT6'	'TT3-TT4'	'Anterior Temporal Lobe'	'Posterior Temporal Lobe'
	'NIH034'	'AST2-AST3'	'TT3-TT4'	'Frontal'	'Posterior Temporal Lobe'
	'NIH034'	'MST2-MST3'	'TT3-TT4'	'Anterior Temporal Lobe'	'Posterior Temporal Lobe'
	'NIH034'	'TT4-TT5'	'TT5-TT6'	'Posterior Temporal Lobe'	'Anterior Temporal Lobe'
	'NIH034'	'TT4-TT5'	'OF3-OF4'	'Posterior Temporal Lobe'	'Frontal'
	'NIH034'	'AST1-AST2'	'TT4-TT5'	'Frontal'	'Posterior Temporal Lobe'
	'NIH034'	'AST2-AST3'	'TT4-TT5'	'Frontal'	'Posterior Temporal Lobe'
	'NIH034'	'AST3-AST4'	'TT4-TT5'	'Frontal'	'Posterior Temporal Lobe'
	'NIH034'	'MST1-MST2'	'TT4-TT5'	'Anterior Temporal Lobe'	'Posterior Temporal Lobe'
	'NIH034'	'MST2-MST3'	'TT4-TT5'	'Anterior Temporal Lobe'	'Posterior Temporal Lobe'
	'NIH034'	'MST3-MST4'	'TT4-TT5'	'Anterior Temporal Lobe'	'Posterior Temporal Lobe'
	'NIH034'	'SO5-SO6'	'TT4-TT5'	'Other Posterior'	'Posterior Temporal Lobe'
	'NIH034'	'TT4-TT5'	'LF1-LF2'	'Posterior Temporal Lobe'	'Frontal'
	'NIH034'	'LF4-LF5'	'TT4-TT5'	'Frontal'	'Posterior Temporal Lobe'
	'NIH034'	'TT5-TT6'	'OF3-OF4'	'Anterior Temporal Lobe'	'Frontal'
	'NIH034'	'AST2-AST3'	'TT5-TT6'	'Frontal'	'Anterior Temporal Lobe'
	'NIH034'	'MST1-MST2'	'TT5-TT6'	'Anterior Temporal Lobe'	'Anterior Temporal Lobe'
	'NIH034'	'MST2-MST3'	'TT5-TT6'	'Anterior Temporal Lobe'	'Anterior Temporal Lobe'
	'NIH034'	'LF4-LF5'	'TT5-TT6'	'Frontal'	'Anterior Temporal Lobe'
	'NIH034'	'LF5-LF6'	'TT5-TT6'	'Frontal'	'Anterior Temporal Lobe'
	'NIH034'	'OF2-OF3'	'OF3-OF4'	'Frontal'	'Frontal'
	'NIH034'	'SO5-SO6'	'OF2-OF3'	'Other Posterior'	'Frontal'
	'NIH034'	'LP2-LP3'	'OF2-OF3'	'Other Posterior'	'Frontal'
	'NIH034'	'LF2-LF3'	'OF2-OF3'	'Frontal'	'Frontal'
	'NIH034'	'MST3-MST4'	'OF3-OF4'	'Anterior Temporal Lobe'	'Frontal'
	'NIH034'	'LF4-LF5'	'OF3-OF4'	'Frontal'	'Frontal'
	'NIH034'	'AST3-AST4'	'AST1-AST2'	'Frontal'	'Frontal'
	'NIH034'	'MST1-MST2'	'AST1-AST2'	'Anterior Temporal Lobe'	'Frontal'
	'NIH034'	'AST1-AST2'	'MST2-MST3'	'Frontal'	'Anterior Temporal Lobe'
	'NIH034'	'MST3-MST4'	'AST1-AST2'	'Anterior Temporal Lobe'	'Frontal'
	'NIH034'	'AST1-AST2'	'LF2-LF3'	'Frontal'	'Frontal'
	'NIH034'	'AST1-AST2'	'LF4-LF5'	'Frontal'	'Frontal'
	'NIH034'	'MST1-MST2'	'AST2-AST3'	'Anterior Temporal Lobe'	'Frontal'
	'NIH034'	'AST2-AST3'	'MST2-MST3'	'Frontal'	'Anterior Temporal Lobe'
	'NIH034'	'MST3-MST4'	'AST2-AST3'	'Anterior Temporal Lobe'	'Frontal'
	'NIH034'	'AST2-AST3'	'IO5-IO6'	'Frontal'	'Posterior Temporal Lobe'
	'NIH034'	'LF4-LF5'	'AST2-AST3'	'Frontal'	'Frontal'
	'NIH034'	'AST3-AST4'	'MST1-MST2'	'Frontal'	'Anterior Temporal Lobe'
	'NIH034'	'AST3-AST4'	'MST2-MST3'	'Frontal'	'Anterior Temporal Lobe'
	'NIH034'	'MST3-MST4'	'AST3-AST4'	'Anterior Temporal Lobe'	'Frontal'
	'NIH034'	'AST3-AST4'	'LF4-LF5'	'Frontal'	'Frontal'
	'NIH034'	'MST2-MST3'	'MST1-MST2'	'Anterior Temporal Lobe'	'Anterior Temporal Lobe'
	'NIH034'	'MST3-MST4'	'MST1-MST2'	'Anterior Temporal Lobe'	'Anterior Temporal Lobe'
	'NIH034'	'LF2-LF3'	'MST1-MST2'	'Frontal'	'Anterior Temporal Lobe'
	'NIH034'	'LF4-LF5'	'MST1-MST2'	'Frontal'	'Anterior Temporal Lobe'
	'NIH034'	'LF3-LF4'	'MST2-MST3'	'Frontal'	'Anterior Temporal Lobe'
	'NIH034'	'LF4-LF5'	'MST2-MST3'	'Frontal'	'Anterior Temporal Lobe'
	'NIH034'	'MST2-MST3'	'LF5-LF6'	'Anterior Temporal Lobe'	'Frontal'
	'NIH034'	'MST3-MST4'	'LF2-LF3'	'Anterior Temporal Lobe'	'Frontal'
	'NIH034'	'MST3-MST4'	'LF3-LF4'	'Anterior Temporal Lobe'	'Frontal'
	'NIH034'	'MST3-MST4'	'LF4-LF5'	'Anterior Temporal Lobe'	'Frontal'
	'NIH034'	'PST1-PST2'	'IO2-IO3'	'Posterior Temporal Lobe'	'Other Posterior'
	'NIH034'	'PST1-PST2'	'PP3-PP4'	'Posterior Temporal Lobe'	'Other Posterior'
	'NIH034'	'IO4-IO5'	'IO1-IO2'	'Posterior Temporal Lobe'	'Other Posterior'
	'NIH034'	'MO1-MO2'	'IO1-IO2'	'Other Posterior'	'Other Posterior'
	'NIH034'	'MO2-MO3'	'IO1-IO2'	'Other Posterior'	'Other Posterior'
	'NIH034'	'MO2-MO3'	'IO2-IO3'	'Other Posterior'	'Other Posterior'
	'NIH034'	'IO2-IO3'	'MO4-MO5'	'Other Posterior'	'Other Posterior'
	'NIH034'	'IO2-IO3'	'MO5-MO6'	'Other Posterior'	'Other Posterior'
	'NIH034'	'PP3-PP4'	'IO2-IO3'	'Other Posterior'	'Other Posterior'
	'NIH034'	'PPST1-PPST2'	'IO2-IO3'	'Posterior Temporal Lobe'	'Other Posterior'
	'NIH034'	'IO4-IO5'	'IO3-IO4'	'Posterior Temporal Lobe'	'Other Posterior'
	'NIH034'	'LP4-LP5'	'IO4-IO5'	'Other Posterior'	'Posterior Temporal Lobe'
	'NIH034'	'LF1-LF2'	'IO4-IO5'	'Frontal'	'Posterior Temporal Lobe'
	'NIH034'	'SO1-SO2'	'MO1-MO2'	'Other Posterior'	'Other Posterior'
	'NIH034'	'MO2-MO3'	'MO4-MO5'	'Other Posterior'	'Other Posterior'
	'NIH034'	'MO2-MO3'	'SO1-SO2'	'Other Posterior'	'Other Posterior'
	'NIH034'	'MO2-MO3'	'SO3-SO4'	'Other Posterior'	'Other Posterior'
	'NIH034'	'MO5-MO6'	'MO3-MO4'	'Other Posterior'	'Other Posterior'
	'NIH034'	'MO4-MO5'	'MO5-MO6'	'Other Posterior'	'Other Posterior'
	'NIH034'	'SO1-SO2'	'MO4-MO5'	'Other Posterior'	'Other Posterior'
	'NIH034'	'SO2-SO3'	'MO4-MO5'	'Other Posterior'	'Other Posterior'
	'NIH034'	'SO3-SO4'	'MO4-MO5'	'Other Posterior'	'Other Posterior'
	'NIH034'	'PP3-PP4'	'MO4-MO5'	'Other Posterior'	'Other Posterior'
	'NIH034'	'PPST1-PPST2'	'MO4-MO5'	'Posterior Temporal Lobe'	'Other Posterior'
	'NIH034'	'SO4-SO5'	'MO5-MO6'	'Other Posterior'	'Other Posterior'
	'NIH034'	'SO1-SO2'	'SO2-SO3'	'Other Posterior'	'Other Posterior'
	'NIH034'	'SO1-SO2'	'SO3-SO4'	'Other Posterior'	'Other Posterior'
	'NIH034'	'SO5-SO6'	'SO1-SO2'	'Other Posterior'	'Other Posterior'
	'NIH034'	'PP2-PP3'	'SO1-SO2'	'Other Posterior'	'Other Posterior'
	'NIH034'	'PP3-PP4'	'SO1-SO2'	'Other Posterior'	'Other Posterior'
	'NIH034'	'PP4-PP5'	'SO1-SO2'	'Other Posterior'	'Other Posterior'
	'NIH034'	'SO4-SO5'	'SO2-SO3'	'Other Posterior'	'Other Posterior'
	'NIH034'	'SO5-SO6'	'SO2-SO3'	'Other Posterior'	'Other Posterior'
	'NIH034'	'PP1-PP2'	'SO2-SO3'	'Other Posterior'	'Other Posterior'
	'NIH034'	'PP4-PP5'	'SO2-SO3'	'Other Posterior'	'Other Posterior'
	'NIH034'	'SO3-SO4'	'SO4-SO5'	'Other Posterior'	'Other Posterior'
	'NIH034'	'SO3-SO4'	'SO5-SO6'	'Other Posterior'	'Other Posterior'
	'NIH034'	'PP3-PP4'	'SO3-SO4'	'Other Posterior'	'Other Posterior'
	'NIH034'	'SO3-SO4'	'PP4-PP5'	'Other Posterior'	'Other Posterior'
	'NIH034'	'PP4-PP5'	'SO4-SO5'	'Other Posterior'	'Other Posterior'
	'NIH034'	'PP1-PP2'	'SO5-SO6'	'Other Posterior'	'Other Posterior'
	'NIH034'	'SO5-SO6'	'PP2-PP3'	'Other Posterior'	'Other Posterior'
	'NIH034'	'PP5-PP6'	'SO5-SO6'	'Other Posterior'	'Other Posterior'
	'NIH034'	'SO5-SO6'	'LP1-LP2'	'Other Posterior'	'Frontal'
	'NIH034'	'LP2-LP3'	'SO5-SO6'	'Other Posterior'	'Other Posterior'
	'NIH034'	'PP1-PP2'	'PP4-PP5'	'Other Posterior'	'Other Posterior'
	'NIH034'	'PP3-PP4'	'PP4-PP5'	'Other Posterior'	'Other Posterior'
	'NIH034'	'PP7-PP8'	'PP3-PP4'	'Other Posterior'	'Other Posterior'
	'NIH034'	'LP2-LP3'	'PP3-PP4'	'Other Posterior'	'Other Posterior'
	'NIH034'	'PP4-PP5'	'PP6-PP7'	'Other Posterior'	'Other Posterior'
	'NIH034'	'LP1-LP2'	'PP4-PP5'	'Frontal'	'Other Posterior'
	'NIH034'	'LP4-LP5'	'PP7-PP8'	'Other Posterior'	'Other Posterior'
	'NIH034'	'PP7-PP8'	'LP5-LP6'	'Other Posterior'	'Other Posterior'
	'NIH034'	'LF1-LF2'	'PP7-PP8'	'Frontal'	'Other Posterior'
	'NIH034'	'LF1-LF2'	'LP4-LP5'	'Frontal'	'Other Posterior'
	'NIH034'	'LF2-LF3'	'LF1-LF2'	'Frontal'	'Frontal'
	'NIH034'	'LF5-LF6'	'LF1-LF2'	'Frontal'	'Frontal'
	'NIH034'	'LF4-LF5'	'LF3-LF4'	'Frontal'	'Frontal'
	'NIH035'	'ALF5-ALF6'	'G1-G2'	'Frontal'	'Frontal'
	'NIH035'	'P2-P3'	'G1-G9'	'Other Posterior'	'Frontal'
	'NIH035'	'P4-P5'	'G1-G9'	'Other Posterior'	'Frontal'
	'NIH035'	'G1-G9'	'ALF3-ALF4'	'Frontal'	'Frontal'
	'NIH035'	'ALF5-ALF6'	'G1-G9'	'Frontal'	'Frontal'
	'NIH035'	'G12-G20'	'G2-G10'	'Frontal'	'Frontal'
	'NIH035'	'G12-G13'	'G3-G4'	'Frontal'	'Frontal'
	'NIH035'	'G13-G21'	'G3-G4'	'Other Posterior'	'Frontal'
	'NIH035'	'G20-G21'	'G3-G4'	'Anterior Temporal Lobe'	'Frontal'
	'NIH035'	'G8-G16'	'G4-G5'	'Other Posterior'	'Frontal'
	'NIH035'	'G4-G5'	'G11-G12'	'Frontal'	'Frontal'
	'NIH035'	'P5-P6'	'G4-G5'	'Other Posterior'	'Frontal'
	'NIH035'	'G5-G6'	'G4-G12'	'Other Posterior'	'Frontal'
	'NIH035'	'G4-G12'	'G8-G16'	'Frontal'	'Other Posterior'
	'NIH035'	'G12-G13'	'G4-G12'	'Frontal'	'Frontal'
	'NIH035'	'G4-G12'	'P2-P3'	'Frontal'	'Other Posterior'
	'NIH035'	'G5-G6'	'G8-G16'	'Other Posterior'	'Other Posterior'
	'NIH035'	'G5-G6'	'G14-G15'	'Other Posterior'	'Other Posterior'
	'NIH035'	'G5-G6'	'G15-G23'	'Other Posterior'	'Posterior Temporal Lobe'
	'NIH035'	'G5-G6'	'G23-G31'	'Other Posterior'	'Posterior Temporal Lobe'
	'NIH035'	'G5-G6'	'SO5-SO6'	'Other Posterior'	'Posterior Temporal Lobe'
	'NIH035'	'G5-G6'	'P3-P4'	'Other Posterior'	'Other Posterior'
	'NIH035'	'G5-G6'	'P5-P6'	'Other Posterior'	'Other Posterior'
	'NIH035'	'EST3-EST4'	'G5-G6'	'Anterior Temporal Lobe'	'Other Posterior'
	'NIH035'	'G5-G13'	'G8-G16'	'Other Posterior'	'Other Posterior'
	'NIH035'	'G12-G13'	'G5-G13'	'Frontal'	'Other Posterior'
	'NIH035'	'G12-G20'	'G5-G13'	'Frontal'	'Other Posterior'
	'NIH035'	'G13-G14'	'G5-G13'	'Other Posterior'	'Other Posterior'
	'NIH035'	'G13-G21'	'G5-G13'	'Other Posterior'	'Other Posterior'
	'NIH035'	'G5-G13'	'G14-G15'	'Other Posterior'	'Other Posterior'
	'NIH035'	'G15-G16'	'G5-G13'	'Posterior Temporal Lobe'	'Other Posterior'
	'NIH035'	'G5-G13'	'G15-G23'	'Other Posterior'	'Posterior Temporal Lobe'
	'NIH035'	'P2-P3'	'G5-G13'	'Other Posterior'	'Other Posterior'
	'NIH035'	'G6-G14'	'G14-G15'	'Other Posterior'	'Other Posterior'
	'NIH035'	'G6-G14'	'G15-G16'	'Other Posterior'	'Posterior Temporal Lobe'
	'NIH035'	'G6-G14'	'G15-G23'	'Other Posterior'	'Posterior Temporal Lobe'
	'NIH035'	'G6-G14'	'G16-G24'	'Other Posterior'	'Posterior Temporal Lobe'
	'NIH035'	'P2-P3'	'G6-G14'	'Other Posterior'	'Other Posterior'
	'NIH035'	'G6-G14'	'P5-P6'	'Other Posterior'	'Other Posterior'
	'NIH035'	'G6-G14'	'ALF4-ALF5'	'Other Posterior'	'Frontal'
	'NIH035'	'G11-G19'	'G8-G16'	'Frontal'	'Other Posterior'
	'NIH035'	'G12-G20'	'G8-G16'	'Frontal'	'Other Posterior'
	'NIH035'	'G13-G14'	'G8-G16'	'Other Posterior'	'Other Posterior'
	'NIH035'	'G13-G21'	'G8-G16'	'Other Posterior'	'Other Posterior'
	'NIH035'	'G15-G16'	'G8-G16'	'Posterior Temporal Lobe'	'Other Posterior'
	'NIH035'	'G21-G22'	'G8-G16'	'Anterior Temporal Lobe'	'Other Posterior'
	'NIH035'	'IO4-IO5'	'G8-G16'	'Posterior Temporal Lobe'	'Other Posterior'
	'NIH035'	'P2-P3'	'G8-G16'	'Other Posterior'	'Other Posterior'
	'NIH035'	'G19-G20'	'G10-G11'	'Anterior Temporal Lobe'	'Frontal'
	'NIH035'	'PLF2-PLF3'	'G10-G11'	'Frontal'	'Frontal'
	'NIH035'	'G12-G13'	'G11-G12'	'Frontal'	'Frontal'
	'NIH035'	'G15-G23'	'G11-G12'	'Posterior Temporal Lobe'	'Frontal'
	'NIH035'	'G20-G21'	'G11-G12'	'Anterior Temporal Lobe'	'Frontal'
	'NIH035'	'G13-G14'	'G11-G19'	'Other Posterior'	'Frontal'
	'NIH035'	'G15-G23'	'G11-G19'	'Posterior Temporal Lobe'	'Frontal'
	'NIH035'	'G12-G13'	'G19-G20'	'Frontal'	'Anterior Temporal Lobe'
	'NIH035'	'G21-G22'	'G12-G13'	'Anterior Temporal Lobe'	'Frontal'
	'NIH035'	'G12-G13'	'G31-G32'	'Frontal'	'Posterior Temporal Lobe'
	'NIH035'	'G12-G13'	'IO4-IO5'	'Frontal'	'Posterior Temporal Lobe'
	'NIH035'	'G12-G13'	'P2-P3'	'Frontal'	'Other Posterior'
	'NIH035'	'P5-P6'	'G12-G13'	'Other Posterior'	'Frontal'
	'NIH035'	'G12-G13'	'ALF3-ALF4'	'Frontal'	'Frontal'
	'NIH035'	'G12-G13'	'ALF4-ALF5'	'Frontal'	'Frontal'
	'NIH035'	'G15-G23'	'G12-G20'	'Posterior Temporal Lobe'	'Frontal'
	'NIH035'	'G12-G20'	'P5-P6'	'Frontal'	'Other Posterior'
	'NIH035'	'G12-G20'	'PLF1-PLF2'	'Frontal'	'Frontal'
	'NIH035'	'G15-G16'	'G13-G14'	'Posterior Temporal Lobe'	'Other Posterior'
	'NIH035'	'G13-G14'	'G16-G24'	'Other Posterior'	'Posterior Temporal Lobe'
	'NIH035'	'P2-P3'	'G13-G14'	'Other Posterior'	'Other Posterior'
	'NIH035'	'G13-G14'	'P3-P4'	'Other Posterior'	'Other Posterior'
	'NIH035'	'G13-G14'	'P5-P6'	'Other Posterior'	'Other Posterior'
	'NIH035'	'EST3-EST4'	'G13-G14'	'Anterior Temporal Lobe'	'Other Posterior'
	'NIH035'	'G16-G24'	'G13-G21'	'Posterior Temporal Lobe'	'Other Posterior'
	'NIH035'	'G13-G21'	'IO4-IO5'	'Other Posterior'	'Posterior Temporal Lobe'
	'NIH035'	'G13-G21'	'P3-P4'	'Other Posterior'	'Other Posterior'
	'NIH035'	'G15-G16'	'G14-G15'	'Posterior Temporal Lobe'	'Other Posterior'
	'NIH035'	'G14-G15'	'G16-G24'	'Other Posterior'	'Posterior Temporal Lobe'
	'NIH035'	'G14-G15'	'IO4-IO5'	'Other Posterior'	'Posterior Temporal Lobe'
	'NIH035'	'SO5-SO6'	'G14-G15'	'Posterior Temporal Lobe'	'Other Posterior'
	'NIH035'	'P2-P3'	'G14-G15'	'Other Posterior'	'Other Posterior'
	'NIH035'	'P3-P4'	'G14-G15'	'Other Posterior'	'Other Posterior'
	'NIH035'	'P5-P6'	'G14-G15'	'Other Posterior'	'Other Posterior'
	'NIH035'	'ALF4-ALF5'	'G14-G15'	'Frontal'	'Other Posterior'
	'NIH035'	'EST2-EST3'	'G14-G15'	'Anterior Temporal Lobe'	'Other Posterior'
	'NIH035'	'EST3-EST4'	'G14-G15'	'Anterior Temporal Lobe'	'Other Posterior'
	'NIH035'	'EST6-EST7'	'G14-G15'	'Anterior Temporal Lobe'	'Other Posterior'
	'NIH035'	'EST7-EST8'	'G14-G15'	'Anterior Temporal Lobe'	'Other Posterior'
	'NIH035'	'G16-G24'	'G14-G22'	'Posterior Temporal Lobe'	'Anterior Temporal Lobe'
	'NIH035'	'G15-G16'	'G15-G23'	'Posterior Temporal Lobe'	'Posterior Temporal Lobe'
	'NIH035'	'G20-G21'	'G15-G16'	'Anterior Temporal Lobe'	'Posterior Temporal Lobe'
	'NIH035'	'G15-G16'	'G21-G22'	'Posterior Temporal Lobe'	'Anterior Temporal Lobe'
	'NIH035'	'G15-G16'	'G22-G23'	'Posterior Temporal Lobe'	'Anterior Temporal Lobe'
	'NIH035'	'G15-G16'	'P2-P3'	'Posterior Temporal Lobe'	'Other Posterior'
	'NIH035'	'G15-G16'	'P3-P4'	'Posterior Temporal Lobe'	'Other Posterior'
	'NIH035'	'G15-G16'	'P5-P6'	'Posterior Temporal Lobe'	'Other Posterior'
	'NIH035'	'G15-G16'	'ALF4-ALF5'	'Posterior Temporal Lobe'	'Frontal'
	'NIH035'	'G15-G16'	'EST7-EST8'	'Posterior Temporal Lobe'	'Anterior Temporal Lobe'
	'NIH035'	'G20-G21'	'G15-G23'	'Anterior Temporal Lobe'	'Posterior Temporal Lobe'
	'NIH035'	'G15-G23'	'G21-G22'	'Posterior Temporal Lobe'	'Anterior Temporal Lobe'
	'NIH035'	'G15-G23'	'G22-G23'	'Posterior Temporal Lobe'	'Anterior Temporal Lobe'
	'NIH035'	'G15-G23'	'G24-G32'	'Posterior Temporal Lobe'	'Posterior Temporal Lobe'
	'NIH035'	'G15-G23'	'G30-G31'	'Posterior Temporal Lobe'	'Anterior Temporal Lobe'
	'NIH035'	'G15-G23'	'IO4-IO5'	'Posterior Temporal Lobe'	'Posterior Temporal Lobe'
	'NIH035'	'SO5-SO6'	'G15-G23'	'Posterior Temporal Lobe'	'Posterior Temporal Lobe'
	'NIH035'	'P2-P3'	'G15-G23'	'Other Posterior'	'Posterior Temporal Lobe'
	'NIH035'	'G15-G23'	'P3-P4'	'Posterior Temporal Lobe'	'Other Posterior'
	'NIH035'	'P5-P6'	'G15-G23'	'Other Posterior'	'Posterior Temporal Lobe'
	'NIH035'	'ALF4-ALF5'	'G15-G23'	'Frontal'	'Posterior Temporal Lobe'
	'NIH035'	'EST3-EST4'	'G15-G23'	'Anterior Temporal Lobe'	'Posterior Temporal Lobe'
	'NIH035'	'EST7-EST8'	'G15-G23'	'Anterior Temporal Lobe'	'Posterior Temporal Lobe'
	'NIH035'	'G23-G31'	'G16-G24'	'Posterior Temporal Lobe'	'Posterior Temporal Lobe'
	'NIH035'	'G16-G24'	'G30-G31'	'Posterior Temporal Lobe'	'Anterior Temporal Lobe'
	'NIH035'	'G16-G24'	'IO5-IO6'	'Posterior Temporal Lobe'	'Posterior Temporal Lobe'
	'NIH035'	'SO5-SO6'	'G16-G24'	'Posterior Temporal Lobe'	'Posterior Temporal Lobe'
	'NIH035'	'EST3-EST4'	'G16-G24'	'Anterior Temporal Lobe'	'Posterior Temporal Lobe'
	'NIH035'	'G20-G21'	'G19-G20'	'Anterior Temporal Lobe'	'Anterior Temporal Lobe'
	'NIH035'	'G21-G29'	'G20-G21'	'Anterior Temporal Lobe'	'Anterior Temporal Lobe'
	'NIH035'	'G20-G21'	'G23-G24'	'Anterior Temporal Lobe'	'Posterior Temporal Lobe'
	'NIH035'	'G20-G21'	'G23-G31'	'Anterior Temporal Lobe'	'Posterior Temporal Lobe'
	'NIH035'	'G24-G32'	'G20-G21'	'Posterior Temporal Lobe'	'Anterior Temporal Lobe'
	'NIH035'	'G20-G21'	'G31-G32'	'Anterior Temporal Lobe'	'Posterior Temporal Lobe'
	'NIH035'	'G20-G21'	'P2-P3'	'Anterior Temporal Lobe'	'Other Posterior'
	'NIH035'	'G20-G21'	'ALF3-ALF4'	'Anterior Temporal Lobe'	'Frontal'
	'NIH035'	'G20-G21'	'ALF4-ALF5'	'Anterior Temporal Lobe'	'Frontal'
	'NIH035'	'G24-G32'	'G21-G22'	'Posterior Temporal Lobe'	'Anterior Temporal Lobe'
	'NIH035'	'PST2-PST3'	'G21-G22'	'Anterior Temporal Lobe'	'Anterior Temporal Lobe'
	'NIH035'	'SO4-SO5'	'G21-G22'	'Posterior Temporal Lobe'	'Anterior Temporal Lobe'
	'NIH035'	'EST7-EST8'	'G21-G22'	'Anterior Temporal Lobe'	'Anterior Temporal Lobe'
	'NIH035'	'MST3-MST4'	'G21-G29'	'Anterior Temporal Lobe'	'Anterior Temporal Lobe'
	'NIH035'	'G24-G32'	'G22-G23'	'Posterior Temporal Lobe'	'Anterior Temporal Lobe'
	'NIH035'	'PST3-PST4'	'G22-G23'	'Posterior Temporal Lobe'	'Anterior Temporal Lobe'
	'NIH035'	'P5-P6'	'G22-G23'	'Other Posterior'	'Anterior Temporal Lobe'
	'NIH035'	'EST6-EST7'	'G22-G23'	'Anterior Temporal Lobe'	'Anterior Temporal Lobe'
	'NIH035'	'G30-G31'	'G22-G30'	'Anterior Temporal Lobe'	'Anterior Temporal Lobe'
	'NIH035'	'G22-G30'	'G31-G32'	'Anterior Temporal Lobe'	'Posterior Temporal Lobe'
	'NIH035'	'MST3-MST4'	'G22-G30'	'Anterior Temporal Lobe'	'Anterior Temporal Lobe'
	'NIH035'	'G22-G30'	'PST3-PST4'	'Anterior Temporal Lobe'	'Posterior Temporal Lobe'
	'NIH035'	'G23-G24'	'G23-G31'	'Posterior Temporal Lobe'	'Posterior Temporal Lobe'
	'NIH035'	'G29-G30'	'G23-G31'	'Anterior Temporal Lobe'	'Posterior Temporal Lobe'
	'NIH035'	'G31-G32'	'G23-G31'	'Posterior Temporal Lobe'	'Posterior Temporal Lobe'
	'NIH035'	'G30-G31'	'G24-G32'	'Anterior Temporal Lobe'	'Posterior Temporal Lobe'
	'NIH035'	'G29-G30'	'G30-G31'	'Anterior Temporal Lobe'	'Anterior Temporal Lobe'
	'NIH035'	'MST3-MST4'	'G29-G30'	'Anterior Temporal Lobe'	'Anterior Temporal Lobe'
	'NIH035'	'PST2-PST3'	'G29-G30'	'Anterior Temporal Lobe'	'Anterior Temporal Lobe'
	'NIH035'	'G31-G32'	'G30-G31'	'Posterior Temporal Lobe'	'Anterior Temporal Lobe'
	'NIH035'	'PST2-PST3'	'G30-G31'	'Anterior Temporal Lobe'	'Anterior Temporal Lobe'
	'NIH035'	'ALF4-ALF5'	'OF3-OF4'	'Frontal'	'Frontal'
	'NIH035'	'PST2-PST3'	'AST1-AST2'	'Anterior Temporal Lobe'	'Anterior Temporal Lobe'
	'NIH035'	'PST2-PST3'	'MST3-MST4'	'Anterior Temporal Lobe'	'Anterior Temporal Lobe'
	'NIH035'	'MST3-MST4'	'PST3-PST4'	'Anterior Temporal Lobe'	'Posterior Temporal Lobe'
	'NIH035'	'PST3-PST4'	'PST2-PST3'	'Posterior Temporal Lobe'	'Anterior Temporal Lobe'
	'NIH035'	'PST3-PST4'	'SO2-SO3'	'Posterior Temporal Lobe'	'Other Posterior'
	'NIH035'	'P5-P6'	'PST3-PST4'	'Other Posterior'	'Posterior Temporal Lobe'
	'NIH035'	'IO4-IO5'	'SO2-SO3'	'Posterior Temporal Lobe'	'Other Posterior'
	'NIH035'	'SO5-SO6'	'SO2-SO3'	'Posterior Temporal Lobe'	'Other Posterior'
	'NIH035'	'SO3-SO4'	'SO5-SO6'	'Other Posterior'	'Posterior Temporal Lobe'
	'NIH035'	'SO5-SO6'	'P2-P3'	'Posterior Temporal Lobe'	'Other Posterior'
	'NIH035'	'SO5-SO6'	'P5-P6'	'Posterior Temporal Lobe'	'Other Posterior'
	'NIH035'	'P1-P2'	'EST4-EST8'	'Other Posterior'	'Anterior Temporal Lobe'
	'NIH035'	'P2-P3'	'P3-P4'	'Other Posterior'	'Other Posterior'
	'NIH035'	'P2-P3'	'P5-P6'	'Other Posterior'	'Other Posterior'
	'NIH035'	'P2-P3'	'PLF1-PLF2'	'Other Posterior'	'Frontal'
	'NIH035'	'P2-P3'	'ALF4-ALF5'	'Other Posterior'	'Frontal'
	'NIH035'	'P2-P3'	'ALF5-ALF6'	'Other Posterior'	'Frontal'
	'NIH035'	'P4-P5'	'ALF4-ALF5'	'Other Posterior'	'Frontal'
	'NIH035'	'P5-P6'	'ALF3-ALF4'	'Other Posterior'	'Frontal'
	'NIH035'	'P5-P6'	'ALF4-ALF5'	'Other Posterior'	'Frontal'
	'NIH035'	'ALF5-ALF6'	'P5-P6'	'Frontal'	'Other Posterior'
	'NIH035'	'ALF5-ALF6'	'ALF3-ALF4'	'Frontal'	'Frontal'
	'NIH035'	'EST7-EST8'	'ALF4-ALF5'	'Anterior Temporal Lobe'	'Frontal'
	'NIH035'	'EST3-EST4'	'ALF5-ALF6'	'Anterior Temporal Lobe'	'Frontal'
	'NIH035'	'EST7-EST8'	'ALF5-ALF6'	'Anterior Temporal Lobe'	'Frontal'
	'NIH036'	'G3-G11'	'G1-G2'	'Anterior Temporal Lobe'	'Anterior Temporal Lobe'
	'NIH036'	'G10-G11'	'G1-G2'	'Anterior Temporal Lobe'	'Anterior Temporal Lobe'
	'NIH036'	'G10-G18'	'G1-G2'	'Anterior Temporal Lobe'	'Anterior Temporal Lobe'
	'NIH036'	'G2-G3'	'G1-G9'	'Anterior Temporal Lobe'	'Anterior Temporal Lobe'
	'NIH036'	'G2-G10'	'G1-G9'	'Anterior Temporal Lobe'	'Anterior Temporal Lobe'
	'NIH036'	'G18-G19'	'G1-G9'	'Anterior Temporal Lobe'	'Anterior Temporal Lobe'
	'NIH036'	'TT4-TT5'	'G1-G9'	'Posterior Temporal Lobe'	'Anterior Temporal Lobe'
	'NIH036'	'TT5-TT6'	'G1-G9'	'Posterior Temporal Lobe'	'Anterior Temporal Lobe'
	'NIH036'	'AST2-AST3'	'G1-G9'	'Other Posterior'	'Anterior Temporal Lobe'
	'NIH036'	'G1-G9'	'AST3-AST4'	'Anterior Temporal Lobe'	'Anterior Temporal Lobe'
	'NIH036'	'G1-G9'	'OF3-OF4'	'Anterior Temporal Lobe'	'Anterior Temporal Lobe'
	'NIH036'	'G2-G3'	'G3-G11'	'Anterior Temporal Lobe'	'Anterior Temporal Lobe'
	'NIH036'	'G5-G13'	'G2-G3'	'Anterior Temporal Lobe'	'Anterior Temporal Lobe'
	'NIH036'	'G18-G19'	'G2-G3'	'Anterior Temporal Lobe'	'Anterior Temporal Lobe'
	'NIH036'	'G20-G21'	'G2-G3'	'Anterior Temporal Lobe'	'Anterior Temporal Lobe'
	'NIH036'	'PST3-PST4'	'G2-G3'	'Anterior Temporal Lobe'	'Anterior Temporal Lobe'
	'NIH036'	'G2-G3'	'AST3-AST4'	'Anterior Temporal Lobe'	'Anterior Temporal Lobe'
	'NIH036'	'G2-G10'	'G3-G11'	'Anterior Temporal Lobe'	'Anterior Temporal Lobe'
	'NIH036'	'G2-G10'	'G9-G10'	'Anterior Temporal Lobe'	'Anterior Temporal Lobe'
	'NIH036'	'G2-G10'	'G10-G11'	'Anterior Temporal Lobe'	'Anterior Temporal Lobe'
	'NIH036'	'G2-G10'	'G11-G19'	'Anterior Temporal Lobe'	'Anterior Temporal Lobe'
	'NIH036'	'G18-G19'	'G2-G10'	'Anterior Temporal Lobe'	'Anterior Temporal Lobe'
	'NIH036'	'G2-G10'	'G18-G26'	'Anterior Temporal Lobe'	'Anterior Temporal Lobe'
	'NIH036'	'G2-G10'	'G19-G20'	'Anterior Temporal Lobe'	'Anterior Temporal Lobe'
	'NIH036'	'G2-G10'	'G19-G27'	'Anterior Temporal Lobe'	'Anterior Temporal Lobe'
	'NIH036'	'G20-G21'	'G2-G10'	'Anterior Temporal Lobe'	'Anterior Temporal Lobe'
	'NIH036'	'G2-G10'	'AST3-AST4'	'Anterior Temporal Lobe'	'Anterior Temporal Lobe'
	'NIH036'	'G5-G6'	'G3-G11'	'Anterior Temporal Lobe'	'Anterior Temporal Lobe'
	'NIH036'	'G5-G13'	'G3-G11'	'Anterior Temporal Lobe'	'Anterior Temporal Lobe'
	'NIH036'	'G9-G10'	'G3-G11'	'Anterior Temporal Lobe'	'Anterior Temporal Lobe'
	'NIH036'	'G10-G11'	'G3-G11'	'Anterior Temporal Lobe'	'Anterior Temporal Lobe'
	'NIH036'	'G10-G18'	'G3-G11'	'Anterior Temporal Lobe'	'Anterior Temporal Lobe'
	'NIH036'	'G23-G31'	'G3-G11'	'Posterior Temporal Lobe'	'Anterior Temporal Lobe'
	'NIH036'	'G3-G11'	'TT4-TT5'	'Anterior Temporal Lobe'	'Posterior Temporal Lobe'
	'NIH036'	'PST3-PST4'	'G3-G11'	'Anterior Temporal Lobe'	'Anterior Temporal Lobe'
	'NIH036'	'G3-G11'	'SLF1-SLF2'	'Anterior Temporal Lobe'	'Other Posterior'
	'NIH036'	'G3-G11'	'AST2-AST3'	'Anterior Temporal Lobe'	'Other Posterior'
	'NIH036'	'AST3-AST4'	'G3-G11'	'Anterior Temporal Lobe'	'Anterior Temporal Lobe'
	'NIH036'	'G5-G6'	'G10-G11'	'Anterior Temporal Lobe'	'Anterior Temporal Lobe'
	'NIH036'	'G5-G6'	'G10-G18'	'Anterior Temporal Lobe'	'Anterior Temporal Lobe'
	'NIH036'	'G5-G6'	'G12-G13'	'Anterior Temporal Lobe'	'Anterior Temporal Lobe'
	'NIH036'	'G22-G23'	'G5-G6'	'Posterior Temporal Lobe'	'Anterior Temporal Lobe'
	'NIH036'	'G5-G6'	'G23-G31'	'Anterior Temporal Lobe'	'Posterior Temporal Lobe'
	'NIH036'	'G6-G7'	'G5-G13'	'Posterior Temporal Lobe'	'Anterior Temporal Lobe'
	'NIH036'	'G10-G11'	'G5-G13'	'Anterior Temporal Lobe'	'Anterior Temporal Lobe'
	'NIH036'	'G5-G13'	'G11-G12'	'Anterior Temporal Lobe'	'Anterior Temporal Lobe'
	'NIH036'	'G12-G13'	'G5-G13'	'Anterior Temporal Lobe'	'Anterior Temporal Lobe'
	'NIH036'	'G22-G23'	'G5-G13'	'Posterior Temporal Lobe'	'Anterior Temporal Lobe'
	'NIH036'	'G23-G24'	'G5-G13'	'Posterior Temporal Lobe'	'Anterior Temporal Lobe'
	'NIH036'	'SLT3-SLT4'	'G5-G13'	'Other Posterior'	'Anterior Temporal Lobe'
	'NIH036'	'G5-G13'	'SLF1-SLF2'	'Anterior Temporal Lobe'	'Other Posterior'
	'NIH036'	'G6-G7'	'G7-G8'	'Posterior Temporal Lobe'	'Posterior Temporal Lobe'
	'NIH036'	'G6-G7'	'G11-G12'	'Posterior Temporal Lobe'	'Anterior Temporal Lobe'
	'NIH036'	'G6-G7'	'G12-G20'	'Posterior Temporal Lobe'	'Anterior Temporal Lobe'
	'NIH036'	'G13-G21'	'G6-G7'	'Posterior Temporal Lobe'	'Posterior Temporal Lobe'
	'NIH036'	'G7-G8'	'PPST2-PPST3'	'Posterior Temporal Lobe'	'Posterior Temporal Lobe'
	'NIH036'	'G7-G8'	'ILT5-ILT6'	'Posterior Temporal Lobe'	'Other Posterior'
	'NIH036'	'G23-G31'	'G8-G16'	'Posterior Temporal Lobe'	'Posterior Temporal Lobe'
	'NIH036'	'G8-G16'	'PPST2-PPST3'	'Posterior Temporal Lobe'	'Posterior Temporal Lobe'
	'NIH036'	'G9-G10'	'G10-G11'	'Anterior Temporal Lobe'	'Anterior Temporal Lobe'
	'NIH036'	'G9-G10'	'G10-G18'	'Anterior Temporal Lobe'	'Anterior Temporal Lobe'
	'NIH036'	'G9-G10'	'G11-G19'	'Anterior Temporal Lobe'	'Anterior Temporal Lobe'
	'NIH036'	'G12-G13'	'G9-G10'	'Anterior Temporal Lobe'	'Anterior Temporal Lobe'
	'NIH036'	'G18-G19'	'G9-G10'	'Anterior Temporal Lobe'	'Anterior Temporal Lobe'
	'NIH036'	'G9-G10'	'G18-G26'	'Anterior Temporal Lobe'	'Anterior Temporal Lobe'
	'NIH036'	'G9-G10'	'G19-G20'	'Anterior Temporal Lobe'	'Anterior Temporal Lobe'
	'NIH036'	'G9-G10'	'G19-G27'	'Anterior Temporal Lobe'	'Anterior Temporal Lobe'
	'NIH036'	'G20-G21'	'G9-G10'	'Anterior Temporal Lobe'	'Anterior Temporal Lobe'
	'NIH036'	'G9-G10'	'G20-G28'	'Anterior Temporal Lobe'	'Anterior Temporal Lobe'
	'NIH036'	'G9-G10'	'AST2-AST3'	'Anterior Temporal Lobe'	'Other Posterior'
	'NIH036'	'G9-G10'	'AST3-AST4'	'Anterior Temporal Lobe'	'Anterior Temporal Lobe'
	'NIH036'	'OF3-OF4'	'G9-G10'	'Anterior Temporal Lobe'	'Anterior Temporal Lobe'
	'NIH036'	'G10-G11'	'G12-G20'	'Anterior Temporal Lobe'	'Anterior Temporal Lobe'
	'NIH036'	'G10-G11'	'G18-G26'	'Anterior Temporal Lobe'	'Anterior Temporal Lobe'
	'NIH036'	'G10-G11'	'G19-G27'	'Anterior Temporal Lobe'	'Anterior Temporal Lobe'
	'NIH036'	'G20-G21'	'G10-G11'	'Anterior Temporal Lobe'	'Anterior Temporal Lobe'
	'NIH036'	'PST2-PST3'	'G10-G11'	'Anterior Temporal Lobe'	'Anterior Temporal Lobe'
	'NIH036'	'G10-G11'	'AST2-AST3'	'Anterior Temporal Lobe'	'Other Posterior'
	'NIH036'	'AST3-AST4'	'G10-G11'	'Anterior Temporal Lobe'	'Anterior Temporal Lobe'
	'NIH036'	'OF3-OF4'	'G10-G11'	'Anterior Temporal Lobe'	'Anterior Temporal Lobe'
	'NIH036'	'G12-G20'	'G10-G18'	'Anterior Temporal Lobe'	'Anterior Temporal Lobe'
	'NIH036'	'G13-G21'	'G10-G18'	'Posterior Temporal Lobe'	'Anterior Temporal Lobe'
	'NIH036'	'G18-G19'	'G10-G18'	'Anterior Temporal Lobe'	'Anterior Temporal Lobe'
	'NIH036'	'TT5-TT6'	'G10-G18'	'Posterior Temporal Lobe'	'Anterior Temporal Lobe'
	'NIH036'	'PST3-PST4'	'G10-G18'	'Anterior Temporal Lobe'	'Anterior Temporal Lobe'
	'NIH036'	'G19-G20'	'G11-G12'	'Anterior Temporal Lobe'	'Anterior Temporal Lobe'
	'NIH036'	'G11-G12'	'PST3-PST4'	'Anterior Temporal Lobe'	'Anterior Temporal Lobe'
	'NIH036'	'SLT5-SLT6'	'G11-G12'	'Other Posterior'	'Anterior Temporal Lobe'
	'NIH036'	'G12-G13'	'G11-G19'	'Anterior Temporal Lobe'	'Anterior Temporal Lobe'
	'NIH036'	'G12-G20'	'G11-G19'	'Anterior Temporal Lobe'	'Anterior Temporal Lobe'
	'NIH036'	'G16-G24'	'G11-G19'	'Posterior Temporal Lobe'	'Anterior Temporal Lobe'
	'NIH036'	'G11-G19'	'G18-G26'	'Anterior Temporal Lobe'	'Anterior Temporal Lobe'
	'NIH036'	'G11-G19'	'G19-G20'	'Anterior Temporal Lobe'	'Anterior Temporal Lobe'
	'NIH036'	'G11-G19'	'G19-G27'	'Anterior Temporal Lobe'	'Anterior Temporal Lobe'
	'NIH036'	'G20-G21'	'G11-G19'	'Anterior Temporal Lobe'	'Anterior Temporal Lobe'
	'NIH036'	'G21-G22'	'G11-G19'	'Posterior Temporal Lobe'	'Anterior Temporal Lobe'
	'NIH036'	'G22-G30'	'G11-G19'	'Posterior Temporal Lobe'	'Anterior Temporal Lobe'
	'NIH036'	'G23-G31'	'G11-G19'	'Posterior Temporal Lobe'	'Anterior Temporal Lobe'
	'NIH036'	'G27-G28'	'G11-G19'	'Anterior Temporal Lobe'	'Anterior Temporal Lobe'
	'NIH036'	'G30-G31'	'G11-G19'	'Posterior Temporal Lobe'	'Anterior Temporal Lobe'
	'NIH036'	'PST1-PST2'	'G11-G19'	'Posterior Temporal Lobe'	'Anterior Temporal Lobe'
	'NIH036'	'PST2-PST3'	'G11-G19'	'Anterior Temporal Lobe'	'Anterior Temporal Lobe'
	'NIH036'	'OF3-OF4'	'G11-G19'	'Anterior Temporal Lobe'	'Anterior Temporal Lobe'
	'NIH036'	'G16-G24'	'G12-G13'	'Posterior Temporal Lobe'	'Anterior Temporal Lobe'
	'NIH036'	'G20-G21'	'G12-G13'	'Anterior Temporal Lobe'	'Anterior Temporal Lobe'
	'NIH036'	'G23-G31'	'G12-G13'	'Posterior Temporal Lobe'	'Anterior Temporal Lobe'
	'NIH036'	'SLT4-SLT5'	'G12-G13'	'Other Posterior'	'Anterior Temporal Lobe'
	'NIH036'	'SLT5-SLT6'	'G12-G13'	'Other Posterior'	'Anterior Temporal Lobe'
	'NIH036'	'G12-G20'	'G16-G24'	'Anterior Temporal Lobe'	'Posterior Temporal Lobe'
	'NIH036'	'G12-G20'	'G18-G26'	'Anterior Temporal Lobe'	'Anterior Temporal Lobe'
	'NIH036'	'G12-G20'	'G19-G20'	'Anterior Temporal Lobe'	'Anterior Temporal Lobe'
	'NIH036'	'G12-G20'	'G19-G27'	'Anterior Temporal Lobe'	'Anterior Temporal Lobe'
	'NIH036'	'G21-G22'	'G12-G20'	'Posterior Temporal Lobe'	'Anterior Temporal Lobe'
	'NIH036'	'G22-G30'	'G12-G20'	'Posterior Temporal Lobe'	'Anterior Temporal Lobe'
	'NIH036'	'G23-G31'	'G12-G20'	'Posterior Temporal Lobe'	'Anterior Temporal Lobe'
	'NIH036'	'G12-G20'	'G26-G27'	'Anterior Temporal Lobe'	'Anterior Temporal Lobe'
	'NIH036'	'G27-G28'	'G12-G20'	'Anterior Temporal Lobe'	'Anterior Temporal Lobe'
	'NIH036'	'G30-G31'	'G12-G20'	'Posterior Temporal Lobe'	'Anterior Temporal Lobe'
	'NIH036'	'G12-G20'	'PST2-PST3'	'Anterior Temporal Lobe'	'Anterior Temporal Lobe'
	'NIH036'	'G12-G20'	'PST3-PST4'	'Anterior Temporal Lobe'	'Anterior Temporal Lobe'
	'NIH036'	'SLT4-SLT5'	'G12-G20'	'Other Posterior'	'Anterior Temporal Lobe'
	'NIH036'	'G13-G21'	'G18-G26'	'Posterior Temporal Lobe'	'Anterior Temporal Lobe'
	'NIH036'	'G20-G28'	'G13-G21'	'Anterior Temporal Lobe'	'Posterior Temporal Lobe'
	'NIH036'	'G22-G23'	'G13-G21'	'Posterior Temporal Lobe'	'Posterior Temporal Lobe'
	'NIH036'	'G22-G30'	'G13-G21'	'Posterior Temporal Lobe'	'Posterior Temporal Lobe'
	'NIH036'	'G23-G24'	'G13-G21'	'Posterior Temporal Lobe'	'Posterior Temporal Lobe'
	'NIH036'	'G23-G31'	'G13-G21'	'Posterior Temporal Lobe'	'Posterior Temporal Lobe'
	'NIH036'	'G27-G28'	'G13-G21'	'Anterior Temporal Lobe'	'Posterior Temporal Lobe'
	'NIH036'	'G13-G21'	'PST3-PST4'	'Posterior Temporal Lobe'	'Anterior Temporal Lobe'
	'NIH036'	'SLT4-SLT5'	'G13-G21'	'Other Posterior'	'Posterior Temporal Lobe'
	'NIH036'	'OF3-OF4'	'G13-G21'	'Anterior Temporal Lobe'	'Posterior Temporal Lobe'
	'NIH036'	'ILF5-ILF6'	'G13-G21'	'Anterior Temporal Lobe'	'Posterior Temporal Lobe'
	'NIH036'	'G16-G24'	'G20-G21'	'Posterior Temporal Lobe'	'Anterior Temporal Lobe'
	'NIH036'	'G22-G23'	'G16-G24'	'Posterior Temporal Lobe'	'Posterior Temporal Lobe'
	'NIH036'	'G22-G30'	'G16-G24'	'Posterior Temporal Lobe'	'Posterior Temporal Lobe'
	'NIH036'	'G16-G24'	'SLT4-SLT5'	'Posterior Temporal Lobe'	'Other Posterior'
	'NIH036'	'G16-G24'	'ILF5-ILF6'	'Posterior Temporal Lobe'	'Anterior Temporal Lobe'
	'NIH036'	'G18-G19'	'G19-G20'	'Anterior Temporal Lobe'	'Anterior Temporal Lobe'
	'NIH036'	'G18-G26'	'G19-G20'	'Anterior Temporal Lobe'	'Anterior Temporal Lobe'
	'NIH036'	'G19-G27'	'G18-G26'	'Anterior Temporal Lobe'	'Anterior Temporal Lobe'
	'NIH036'	'G20-G21'	'G18-G26'	'Anterior Temporal Lobe'	'Anterior Temporal Lobe'
	'NIH036'	'G20-G28'	'G18-G26'	'Anterior Temporal Lobe'	'Anterior Temporal Lobe'
	'NIH036'	'G21-G22'	'G18-G26'	'Posterior Temporal Lobe'	'Anterior Temporal Lobe'
	'NIH036'	'G22-G30'	'G18-G26'	'Posterior Temporal Lobe'	'Anterior Temporal Lobe'
	'NIH036'	'G27-G28'	'G18-G26'	'Anterior Temporal Lobe'	'Anterior Temporal Lobe'
	'NIH036'	'G30-G31'	'G18-G26'	'Posterior Temporal Lobe'	'Anterior Temporal Lobe'
	'NIH036'	'PST1-PST2'	'G18-G26'	'Posterior Temporal Lobe'	'Anterior Temporal Lobe'
	'NIH036'	'PST2-PST3'	'G18-G26'	'Anterior Temporal Lobe'	'Anterior Temporal Lobe'
	'NIH036'	'PST3-PST4'	'G18-G26'	'Anterior Temporal Lobe'	'Anterior Temporal Lobe'
	'NIH036'	'G18-G26'	'AST2-AST3'	'Anterior Temporal Lobe'	'Other Posterior'
	'NIH036'	'G18-G26'	'AST3-AST4'	'Anterior Temporal Lobe'	'Anterior Temporal Lobe'
	'NIH036'	'OF3-OF4'	'G18-G26'	'Anterior Temporal Lobe'	'Anterior Temporal Lobe'
	'NIH036'	'G19-G27'	'G19-G20'	'Anterior Temporal Lobe'	'Anterior Temporal Lobe'
	'NIH036'	'G20-G21'	'G19-G20'	'Anterior Temporal Lobe'	'Anterior Temporal Lobe'
	'NIH036'	'G19-G20'	'G27-G28'	'Anterior Temporal Lobe'	'Anterior Temporal Lobe'
	'NIH036'	'PST2-PST3'	'G19-G20'	'Anterior Temporal Lobe'	'Anterior Temporal Lobe'
	'NIH036'	'PST3-PST4'	'G19-G20'	'Anterior Temporal Lobe'	'Anterior Temporal Lobe'
	'NIH036'	'G19-G20'	'AST3-AST4'	'Anterior Temporal Lobe'	'Anterior Temporal Lobe'
	'NIH036'	'OF3-OF4'	'G19-G20'	'Anterior Temporal Lobe'	'Anterior Temporal Lobe'
	'NIH036'	'G20-G21'	'G19-G27'	'Anterior Temporal Lobe'	'Anterior Temporal Lobe'
	'NIH036'	'G22-G30'	'G19-G27'	'Posterior Temporal Lobe'	'Anterior Temporal Lobe'
	'NIH036'	'G23-G31'	'G19-G27'	'Posterior Temporal Lobe'	'Anterior Temporal Lobe'
	'NIH036'	'PST1-PST2'	'G19-G27'	'Posterior Temporal Lobe'	'Anterior Temporal Lobe'
	'NIH036'	'PST2-PST3'	'G19-G27'	'Anterior Temporal Lobe'	'Anterior Temporal Lobe'
	'NIH036'	'PST3-PST4'	'G19-G27'	'Anterior Temporal Lobe'	'Anterior Temporal Lobe'
	'NIH036'	'G19-G27'	'AST3-AST4'	'Anterior Temporal Lobe'	'Anterior Temporal Lobe'
	'NIH036'	'OF3-OF4'	'G19-G27'	'Anterior Temporal Lobe'	'Anterior Temporal Lobe'
	'NIH036'	'G20-G28'	'G20-G21'	'Anterior Temporal Lobe'	'Anterior Temporal Lobe'
	'NIH036'	'G23-G31'	'G20-G21'	'Posterior Temporal Lobe'	'Anterior Temporal Lobe'
	'NIH036'	'G20-G21'	'G26-G27'	'Anterior Temporal Lobe'	'Anterior Temporal Lobe'
	'NIH036'	'G20-G21'	'PST2-PST3'	'Anterior Temporal Lobe'	'Anterior Temporal Lobe'
	'NIH036'	'G20-G21'	'OF3-OF4'	'Anterior Temporal Lobe'	'Anterior Temporal Lobe'
	'NIH036'	'G30-G31'	'G20-G28'	'Posterior Temporal Lobe'	'Anterior Temporal Lobe'
	'NIH036'	'G22-G30'	'G23-G31'	'Posterior Temporal Lobe'	'Posterior Temporal Lobe'
	'NIH036'	'G24-G32'	'G22-G30'	'Posterior Temporal Lobe'	'Posterior Temporal Lobe'
	'NIH036'	'G22-G30'	'PST1-PST2'	'Posterior Temporal Lobe'	'Posterior Temporal Lobe'
	'NIH036'	'MST2-MST3'	'G22-G30'	'Anterior Temporal Lobe'	'Posterior Temporal Lobe'
	'NIH036'	'P5-P6'	'G22-G30'	'Other Posterior'	'Posterior Temporal Lobe'
	'NIH036'	'G22-G30'	'OF3-OF4'	'Posterior Temporal Lobe'	'Anterior Temporal Lobe'
	'NIH036'	'G24-G32'	'G30-G31'	'Posterior Temporal Lobe'	'Posterior Temporal Lobe'
	'NIH036'	'G27-G28'	'OF3-OF4'	'Anterior Temporal Lobe'	'Anterior Temporal Lobe'
	'NIH036'	'G31-G32'	'G30-G31'	'Posterior Temporal Lobe'	'Posterior Temporal Lobe'
	'NIH036'	'G30-G31'	'OF3-OF4'	'Posterior Temporal Lobe'	'Anterior Temporal Lobe'
	'NIH036'	'TT1-TT2'	'TT3-TT4'	'Posterior Temporal Lobe'	'Posterior Temporal Lobe'
	'NIH036'	'TT1-TT2'	'PST1-PST2'	'Posterior Temporal Lobe'	'Posterior Temporal Lobe'
	'NIH036'	'TT1-TT2'	'AST1-AST2'	'Posterior Temporal Lobe'	'Other Posterior'
	'NIH036'	'AST3-AST4'	'TT1-TT2'	'Anterior Temporal Lobe'	'Posterior Temporal Lobe'
	'NIH036'	'TT2-TT3'	'TT4-TT5'	'Posterior Temporal Lobe'	'Posterior Temporal Lobe'
	'NIH036'	'PST1-PST2'	'TT2-TT3'	'Posterior Temporal Lobe'	'Posterior Temporal Lobe'
	'NIH036'	'TT3-TT4'	'TT5-TT6'	'Posterior Temporal Lobe'	'Posterior Temporal Lobe'
	'NIH036'	'TT3-TT4'	'AST2-AST3'	'Posterior Temporal Lobe'	'Other Posterior'
	'NIH036'	'TT3-TT4'	'AST3-AST4'	'Posterior Temporal Lobe'	'Anterior Temporal Lobe'
	'NIH036'	'TT5-TT6'	'TT4-TT5'	'Posterior Temporal Lobe'	'Posterior Temporal Lobe'
	'NIH036'	'AST3-AST4'	'TT4-TT5'	'Anterior Temporal Lobe'	'Posterior Temporal Lobe'
	'NIH036'	'TT5-TT6'	'AST3-AST4'	'Posterior Temporal Lobe'	'Anterior Temporal Lobe'
	'NIH036'	'ILF4-ILF5'	'TT5-TT6'	'Anterior Temporal Lobe'	'Posterior Temporal Lobe'
	'NIH036'	'ILT5-ILT6'	'PST1-PST2'	'Other Posterior'	'Posterior Temporal Lobe'
	'NIH036'	'PST1-PST2'	'AST1-AST2'	'Posterior Temporal Lobe'	'Other Posterior'
	'NIH036'	'ILT5-ILT6'	'PPST1-PPST2'	'Other Posterior'	'Anterior Temporal Lobe'
	'NIH036'	'SLT1-SLT2'	'PPST2-PPST3'	'Other Posterior'	'Posterior Temporal Lobe'
	'NIH036'	'ILT5-ILT6'	'ILT3-ILT4'	'Other Posterior'	'Other Posterior'
	'NIH036'	'SLF4-SLF5'	'ILT5-ILT6'	'Other Posterior'	'Other Posterior'
	'NIH036'	'P1-P2'	'ILT5-ILT6'	'Other Posterior'	'Other Posterior'
	'NIH036'	'P2-P3'	'ILT5-ILT6'	'Other Posterior'	'Other Posterior'
	'NIH036'	'P3-P4'	'ILT5-ILT6'	'Other Posterior'	'Other Posterior'
	'NIH036'	'SLT1-SLT2'	'SLT3-SLT4'	'Other Posterior'	'Other Posterior'
	'NIH036'	'P5-P6'	'SLT3-SLT4'	'Other Posterior'	'Other Posterior'
	'NIH036'	'SLF3-SLF4'	'SLT5-SLT6'	'Other Posterior'	'Other Posterior'
	'NIH036'	'P5-P6'	'SLT5-SLT6'	'Other Posterior'	'Other Posterior'
	'NIH036'	'SLT5-SLT6'	'ILF4-ILF5'	'Other Posterior'	'Anterior Temporal Lobe'
	'NIH036'	'SLF2-SLF3'	'SLF5-SLF6'	'Other Posterior'	'Other Posterior'
	'NIH036'	'SLF2-SLF3'	'P3-P4'	'Other Posterior'	'Other Posterior'
	'NIH036'	'ILF2-ILF3'	'SLF2-SLF3'	'Anterior Temporal Lobe'	'Other Posterior'
	'NIH036'	'ILF3-ILF4'	'SLF2-SLF3'	'Anterior Temporal Lobe'	'Other Posterior'
	'NIH036'	'SLF2-SLF3'	'ILF4-ILF5'	'Other Posterior'	'Anterior Temporal Lobe'
	'NIH036'	'SLF2-SLF3'	'ILF5-ILF6'	'Other Posterior'	'Anterior Temporal Lobe'
	'NIH036'	'SLF3-SLF4'	'SLF4-SLF5'	'Other Posterior'	'Other Posterior'
	'NIH036'	'SLF3-SLF4'	'SLF5-SLF6'	'Other Posterior'	'Other Posterior'
	'NIH036'	'P2-P3'	'SLF3-SLF4'	'Other Posterior'	'Other Posterior'
	'NIH036'	'P3-P4'	'SLF3-SLF4'	'Other Posterior'	'Other Posterior'
	'NIH036'	'P4-P5'	'SLF3-SLF4'	'Other Posterior'	'Other Posterior'
	'NIH036'	'SLF3-SLF4'	'ILF1-ILF2'	'Other Posterior'	'Anterior Temporal Lobe'
	'NIH036'	'SLF4-SLF5'	'SLF5-SLF6'	'Other Posterior'	'Other Posterior'
	'NIH036'	'P2-P3'	'SLF4-SLF5'	'Other Posterior'	'Other Posterior'
	'NIH036'	'P3-P4'	'SLF4-SLF5'	'Other Posterior'	'Other Posterior'
	'NIH036'	'P4-P5'	'SLF4-SLF5'	'Other Posterior'	'Other Posterior'
	'NIH036'	'P1-P2'	'SLF5-SLF6'	'Other Posterior'	'Other Posterior'
	'NIH036'	'P2-P3'	'SLF5-SLF6'	'Other Posterior'	'Other Posterior'
	'NIH036'	'P3-P4'	'SLF5-SLF6'	'Other Posterior'	'Other Posterior'
	'NIH036'	'AST2-AST3'	'AST3-AST4'	'Other Posterior'	'Anterior Temporal Lobe'
	'NIH036'	'P1-P2'	'P2-P3'	'Other Posterior'	'Other Posterior'
	'NIH036'	'P1-P2'	'P3-P4'	'Other Posterior'	'Other Posterior'
	'NIH036'	'ILF4-ILF5'	'P1-P2'	'Anterior Temporal Lobe'	'Other Posterior'
	'NIH036'	'P4-P5'	'P2-P3'	'Other Posterior'	'Other Posterior'
	'NIH036'	'P4-P5'	'OF3-OF4'	'Other Posterior'	'Anterior Temporal Lobe'
	'NIH036'	'P4-P5'	'ILF5-ILF6'	'Other Posterior'	'Anterior Temporal Lobe'
	'NIH036'	'ILF5-ILF6'	'OF3-OF4'	'Anterior Temporal Lobe'	'Anterior Temporal Lobe'
	'NIH036'	'ILF2-ILF3'	'ILF4-ILF5'	'Anterior Temporal Lobe'	'Anterior Temporal Lobe'
	'NIH037'	'G1-G2'	'G2-G3'	'Anterior Temporal Lobe'	'Anterior Temporal Lobe'
	'NIH037'	'G1-G2'	'G6-G14'	'Anterior Temporal Lobe'	'Posterior Temporal Lobe'
	'NIH037'	'G1-G2'	'G11-G12'	'Anterior Temporal Lobe'	'Anterior Temporal Lobe'
	'NIH037'	'G12-G13'	'G1-G2'	'Anterior Temporal Lobe'	'Anterior Temporal Lobe'
	'NIH037'	'G12-G20'	'G1-G2'	'Anterior Temporal Lobe'	'Anterior Temporal Lobe'
	'NIH037'	'G1-G2'	'G13-G21'	'Anterior Temporal Lobe'	'Posterior Temporal Lobe'
	'NIH037'	'G1-G2'	'G14-G15'	'Anterior Temporal Lobe'	'Posterior Temporal Lobe'
	'NIH037'	'G1-G2'	'G14-G22'	'Anterior Temporal Lobe'	'Posterior Temporal Lobe'
	'NIH037'	'G1-G2'	'G18-G26'	'Anterior Temporal Lobe'	'Anterior Temporal Lobe'
	'NIH037'	'G1-G2'	'G19-G20'	'Anterior Temporal Lobe'	'Anterior Temporal Lobe'
	'NIH037'	'G19-G27'	'G1-G2'	'Anterior Temporal Lobe'	'Anterior Temporal Lobe'
	'NIH037'	'G20-G28'	'G1-G2'	'Other Posterior'	'Anterior Temporal Lobe'
	'NIH037'	'G1-G2'	'LAST2-LAST3'	'Anterior Temporal Lobe'	'Anterior Temporal Lobe'
	'NIH037'	'G1-G2'	'LAST3-LAST4'	'Anterior Temporal Lobe'	'Anterior Temporal Lobe'
	'NIH037'	'G1-G2'	'TT1-TT2'	'Anterior Temporal Lobe'	'MTL'
	'NIH037'	'G1-G2'	'TT3-TT4'	'Anterior Temporal Lobe'	'MTL'
	'NIH037'	'TT4-TT5'	'G1-G2'	'MTL'	'Anterior Temporal Lobe'
	'NIH037'	'G1-G2'	'LMST1-LMST2'	'Anterior Temporal Lobe'	'MTL'
	'NIH037'	'G1-G2'	'LMST2-LMST3'	'Anterior Temporal Lobe'	'MTL'
	'NIH037'	'OF3-OF4'	'G1-G2'	'MTL'	'Anterior Temporal Lobe'
	'NIH037'	'G1-G9'	'G2-G3'	'Anterior Temporal Lobe'	'Anterior Temporal Lobe'
	'NIH037'	'G1-G9'	'G5-G6'	'Anterior Temporal Lobe'	'Anterior Temporal Lobe'
	'NIH037'	'G1-G9'	'G6-G14'	'Anterior Temporal Lobe'	'Posterior Temporal Lobe'
	'NIH037'	'G1-G9'	'G11-G12'	'Anterior Temporal Lobe'	'Anterior Temporal Lobe'
	'NIH037'	'G11-G19'	'G1-G9'	'Anterior Temporal Lobe'	'Anterior Temporal Lobe'
	'NIH037'	'G12-G13'	'G1-G9'	'Anterior Temporal Lobe'	'Anterior Temporal Lobe'
	'NIH037'	'G12-G20'	'G1-G9'	'Anterior Temporal Lobe'	'Anterior Temporal Lobe'
	'NIH037'	'G1-G9'	'G13-G21'	'Anterior Temporal Lobe'	'Posterior Temporal Lobe'
	'NIH037'	'G1-G9'	'G14-G22'	'Anterior Temporal Lobe'	'Posterior Temporal Lobe'
	'NIH037'	'G18-G26'	'G1-G9'	'Anterior Temporal Lobe'	'Anterior Temporal Lobe'
	'NIH037'	'G1-G9'	'G19-G20'	'Anterior Temporal Lobe'	'Anterior Temporal Lobe'
	'NIH037'	'G19-G27'	'G1-G9'	'Anterior Temporal Lobe'	'Anterior Temporal Lobe'
	'NIH037'	'G20-G28'	'G1-G9'	'Other Posterior'	'Anterior Temporal Lobe'
	'NIH037'	'G1-G9'	'LAST2-LAST3'	'Anterior Temporal Lobe'	'Anterior Temporal Lobe'
	'NIH037'	'G1-G9'	'LAST3-LAST4'	'Anterior Temporal Lobe'	'Anterior Temporal Lobe'
	'NIH037'	'G1-G9'	'TT1-TT2'	'Anterior Temporal Lobe'	'MTL'
	'NIH037'	'G1-G9'	'TT3-TT4'	'Anterior Temporal Lobe'	'MTL'
	'NIH037'	'G1-G9'	'LMST1-LMST2'	'Anterior Temporal Lobe'	'MTL'
	'NIH037'	'G1-G9'	'LMST2-LMST3'	'Anterior Temporal Lobe'	'MTL'
	'NIH037'	'G3-G11'	'G2-G3'	'Anterior Temporal Lobe'	'Anterior Temporal Lobe'
	'NIH037'	'G5-G6'	'G2-G3'	'Anterior Temporal Lobe'	'Anterior Temporal Lobe'
	'NIH037'	'G2-G3'	'G5-G13'	'Anterior Temporal Lobe'	'Posterior Temporal Lobe'
	'NIH037'	'G2-G3'	'G7-G8'	'Anterior Temporal Lobe'	'Posterior Temporal Lobe'
	'NIH037'	'G7-G15'	'G2-G3'	'Posterior Temporal Lobe'	'Anterior Temporal Lobe'
	'NIH037'	'G2-G3'	'G8-G16'	'Anterior Temporal Lobe'	'Posterior Temporal Lobe'
	'NIH037'	'G11-G19'	'G2-G3'	'Anterior Temporal Lobe'	'Anterior Temporal Lobe'
	'NIH037'	'G12-G13'	'G2-G3'	'Anterior Temporal Lobe'	'Anterior Temporal Lobe'
	'NIH037'	'G12-G20'	'G2-G3'	'Anterior Temporal Lobe'	'Anterior Temporal Lobe'
	'NIH037'	'G13-G21'	'G2-G3'	'Posterior Temporal Lobe'	'Anterior Temporal Lobe'
	'NIH037'	'G14-G15'	'G2-G3'	'Posterior Temporal Lobe'	'Anterior Temporal Lobe'
	'NIH037'	'G18-G26'	'G2-G3'	'Anterior Temporal Lobe'	'Anterior Temporal Lobe'
	'NIH037'	'G19-G20'	'G2-G3'	'Anterior Temporal Lobe'	'Anterior Temporal Lobe'
	'NIH037'	'G19-G27'	'G2-G3'	'Anterior Temporal Lobe'	'Anterior Temporal Lobe'
	'NIH037'	'G20-G28'	'G2-G3'	'Other Posterior'	'Anterior Temporal Lobe'
	'NIH037'	'LAST2-LAST3'	'G2-G3'	'Anterior Temporal Lobe'	'Anterior Temporal Lobe'
	'NIH037'	'LAST3-LAST4'	'G2-G3'	'Anterior Temporal Lobe'	'Anterior Temporal Lobe'
	'NIH037'	'G2-G3'	'TT1-TT2'	'Anterior Temporal Lobe'	'MTL'
	'NIH037'	'G2-G3'	'TT2-TT3'	'Anterior Temporal Lobe'	'MTL'
	'NIH037'	'G2-G3'	'TT5-TT6'	'Anterior Temporal Lobe'	'MTL'
	'NIH037'	'G2-G3'	'LMST2-LMST3'	'Anterior Temporal Lobe'	'MTL'
	'NIH037'	'LMST3-LMST4'	'G2-G3'	'MTL'	'Anterior Temporal Lobe'
	'NIH037'	'G5-G13'	'G3-G11'	'Posterior Temporal Lobe'	'Anterior Temporal Lobe'
	'NIH037'	'G6-G14'	'G3-G11'	'Posterior Temporal Lobe'	'Anterior Temporal Lobe'
	'NIH037'	'G3-G11'	'G11-G12'	'Anterior Temporal Lobe'	'Anterior Temporal Lobe'
	'NIH037'	'G3-G11'	'G11-G19'	'Anterior Temporal Lobe'	'Anterior Temporal Lobe'
	'NIH037'	'G12-G20'	'G3-G11'	'Anterior Temporal Lobe'	'Anterior Temporal Lobe'
	'NIH037'	'G13-G21'	'G3-G11'	'Posterior Temporal Lobe'	'Anterior Temporal Lobe'
	'NIH037'	'G14-G15'	'G3-G11'	'Posterior Temporal Lobe'	'Anterior Temporal Lobe'
	'NIH037'	'G14-G22'	'G3-G11'	'Posterior Temporal Lobe'	'Anterior Temporal Lobe'
	'NIH037'	'G15-G23'	'G3-G11'	'Posterior Temporal Lobe'	'Anterior Temporal Lobe'
	'NIH037'	'G18-G19'	'G3-G11'	'Anterior Temporal Lobe'	'Anterior Temporal Lobe'
	'NIH037'	'G3-G11'	'G18-G26'	'Anterior Temporal Lobe'	'Anterior Temporal Lobe'
	'NIH037'	'G3-G11'	'G19-G20'	'Anterior Temporal Lobe'	'Anterior Temporal Lobe'
	'NIH037'	'G3-G11'	'G20-G21'	'Anterior Temporal Lobe'	'Other Posterior'
	'NIH037'	'G21-G29'	'G3-G11'	'Other Posterior'	'Anterior Temporal Lobe'
	'NIH037'	'G3-G11'	'LAST2-LAST3'	'Anterior Temporal Lobe'	'Anterior Temporal Lobe'
	'NIH037'	'G3-G11'	'LAST3-LAST4'	'Anterior Temporal Lobe'	'Anterior Temporal Lobe'
	'NIH037'	'TT3-TT4'	'G3-G11'	'MTL'	'Anterior Temporal Lobe'
	'NIH037'	'G3-G11'	'TT5-TT6'	'Anterior Temporal Lobe'	'MTL'
	'NIH037'	'G3-G11'	'LMST1-LMST2'	'Anterior Temporal Lobe'	'MTL'
	'NIH037'	'G3-G11'	'LMST2-LMST3'	'Anterior Temporal Lobe'	'MTL'
	'NIH037'	'G3-G11'	'LMST3-LMST4'	'Anterior Temporal Lobe'	'MTL'
	'NIH037'	'G5-G6'	'G6-G7'	'Anterior Temporal Lobe'	'Anterior Temporal Lobe'
	'NIH037'	'G7-G15'	'G5-G6'	'Posterior Temporal Lobe'	'Anterior Temporal Lobe'
	'NIH037'	'G5-G6'	'G11-G19'	'Anterior Temporal Lobe'	'Anterior Temporal Lobe'
	'NIH037'	'G13-G21'	'G5-G6'	'Posterior Temporal Lobe'	'Anterior Temporal Lobe'
	'NIH037'	'G14-G15'	'G5-G6'	'Posterior Temporal Lobe'	'Anterior Temporal Lobe'
	'NIH037'	'G14-G22'	'G5-G6'	'Posterior Temporal Lobe'	'Anterior Temporal Lobe'
	'NIH037'	'G5-G6'	'LAST2-LAST3'	'Anterior Temporal Lobe'	'Anterior Temporal Lobe'
	'NIH037'	'G5-G6'	'LMST1-LMST2'	'Anterior Temporal Lobe'	'MTL'
	'NIH037'	'G5-G6'	'LMST2-LMST3'	'Anterior Temporal Lobe'	'MTL'
	'NIH037'	'G5-G6'	'OF3-OF4'	'Anterior Temporal Lobe'	'MTL'
	'NIH037'	'G6-G7'	'G5-G13'	'Anterior Temporal Lobe'	'Posterior Temporal Lobe'
	'NIH037'	'G6-G14'	'G5-G13'	'Posterior Temporal Lobe'	'Posterior Temporal Lobe'
	'NIH037'	'G8-G16'	'G5-G13'	'Posterior Temporal Lobe'	'Posterior Temporal Lobe'
	'NIH037'	'G5-G13'	'G11-G12'	'Posterior Temporal Lobe'	'Anterior Temporal Lobe'
	'NIH037'	'G5-G13'	'G13-G14'	'Posterior Temporal Lobe'	'Posterior Temporal Lobe'
	'NIH037'	'G14-G22'	'G5-G13'	'Posterior Temporal Lobe'	'Posterior Temporal Lobe'
	'NIH037'	'G15-G23'	'G5-G13'	'Posterior Temporal Lobe'	'Posterior Temporal Lobe'
	'NIH037'	'G5-G13'	'G18-G19'	'Posterior Temporal Lobe'	'Anterior Temporal Lobe'
	'NIH037'	'G5-G13'	'G18-G26'	'Posterior Temporal Lobe'	'Anterior Temporal Lobe'
	'NIH037'	'G5-G13'	'G19-G20'	'Posterior Temporal Lobe'	'Anterior Temporal Lobe'
	'NIH037'	'G5-G13'	'G19-G27'	'Posterior Temporal Lobe'	'Anterior Temporal Lobe'
	'NIH037'	'G21-G29'	'G5-G13'	'Other Posterior'	'Posterior Temporal Lobe'
	'NIH037'	'G5-G13'	'TT5-TT6'	'Posterior Temporal Lobe'	'MTL'
	'NIH037'	'G5-G13'	'LMST1-LMST2'	'Posterior Temporal Lobe'	'MTL'
	'NIH037'	'G5-G13'	'LMST2-LMST3'	'Posterior Temporal Lobe'	'MTL'
	'NIH037'	'G5-G13'	'LMST3-LMST4'	'Posterior Temporal Lobe'	'MTL'
	'NIH037'	'G6-G7'	'G8-G16'	'Anterior Temporal Lobe'	'Posterior Temporal Lobe'
	'NIH037'	'G16-G24'	'G6-G7'	'Other Posterior'	'Anterior Temporal Lobe'
	'NIH037'	'G21-G22'	'G6-G7'	'Other Posterior'	'Anterior Temporal Lobe'
	'NIH037'	'G6-G7'	'LAST2-LAST3'	'Anterior Temporal Lobe'	'Anterior Temporal Lobe'
	'NIH037'	'G6-G7'	'LMST1-LMST2'	'Anterior Temporal Lobe'	'MTL'
	'NIH037'	'G6-G7'	'LMST2-LMST3'	'Anterior Temporal Lobe'	'MTL'
	'NIH037'	'G6-G14'	'G11-G12'	'Posterior Temporal Lobe'	'Anterior Temporal Lobe'
	'NIH037'	'G11-G19'	'G6-G14'	'Anterior Temporal Lobe'	'Posterior Temporal Lobe'
	'NIH037'	'G14-G22'	'G6-G14'	'Posterior Temporal Lobe'	'Posterior Temporal Lobe'
	'NIH037'	'G6-G14'	'G18-G19'	'Posterior Temporal Lobe'	'Anterior Temporal Lobe'
	'NIH037'	'G18-G26'	'G6-G14'	'Anterior Temporal Lobe'	'Posterior Temporal Lobe'
	'NIH037'	'G6-G14'	'G19-G20'	'Posterior Temporal Lobe'	'Anterior Temporal Lobe'
	'NIH037'	'G6-G14'	'G19-G27'	'Posterior Temporal Lobe'	'Anterior Temporal Lobe'
	'NIH037'	'G6-G14'	'G22-G23'	'Posterior Temporal Lobe'	'Other Posterior'
	'NIH037'	'G23-G24'	'G6-G14'	'Other Posterior'	'Posterior Temporal Lobe'
	'NIH037'	'LAST2-LAST3'	'G6-G14'	'Anterior Temporal Lobe'	'Posterior Temporal Lobe'
	'NIH037'	'G6-G14'	'LMST1-LMST2'	'Posterior Temporal Lobe'	'MTL'
	'NIH037'	'G6-G14'	'LMST2-LMST3'	'Posterior Temporal Lobe'	'MTL'
	'NIH037'	'LMST3-LMST4'	'G6-G14'	'MTL'	'Posterior Temporal Lobe'
	'NIH037'	'G11-G12'	'G7-G8'	'Anterior Temporal Lobe'	'Posterior Temporal Lobe'
	'NIH037'	'G7-G8'	'G21-G22'	'Posterior Temporal Lobe'	'Other Posterior'
	'NIH037'	'G7-G8'	'G22-G23'	'Posterior Temporal Lobe'	'Other Posterior'
	'NIH037'	'G7-G8'	'LF4-LF5'	'Posterior Temporal Lobe'	'Posterior Temporal Lobe'
	'NIH037'	'G7-G8'	'LAST2-LAST3'	'Posterior Temporal Lobe'	'Anterior Temporal Lobe'
	'NIH037'	'G7-G8'	'LAST3-LAST4'	'Posterior Temporal Lobe'	'Anterior Temporal Lobe'
	'NIH037'	'G7-G8'	'LMST1-LMST2'	'Posterior Temporal Lobe'	'MTL'
	'NIH037'	'G7-G8'	'LMST2-LMST3'	'Posterior Temporal Lobe'	'MTL'
	'NIH037'	'LMST3-LMST4'	'G7-G8'	'MTL'	'Posterior Temporal Lobe'
	'NIH037'	'G7-G15'	'G11-G19'	'Posterior Temporal Lobe'	'Anterior Temporal Lobe'
	'NIH037'	'G7-G15'	'G12-G13'	'Posterior Temporal Lobe'	'Anterior Temporal Lobe'
	'NIH037'	'G14-G22'	'G7-G15'	'Posterior Temporal Lobe'	'Posterior Temporal Lobe'
	'NIH037'	'G7-G15'	'G18-G19'	'Posterior Temporal Lobe'	'Anterior Temporal Lobe'
	'NIH037'	'G7-G15'	'G22-G23'	'Posterior Temporal Lobe'	'Other Posterior'
	'NIH037'	'G8-G16'	'G13-G21'	'Posterior Temporal Lobe'	'Posterior Temporal Lobe'
	'NIH037'	'G14-G22'	'G8-G16'	'Posterior Temporal Lobe'	'Posterior Temporal Lobe'
	'NIH037'	'G8-G16'	'G15-G23'	'Posterior Temporal Lobe'	'Posterior Temporal Lobe'
	'NIH037'	'G18-G26'	'G8-G16'	'Anterior Temporal Lobe'	'Posterior Temporal Lobe'
	'NIH037'	'G8-G16'	'G19-G20'	'Posterior Temporal Lobe'	'Anterior Temporal Lobe'
	'NIH037'	'G8-G16'	'G20-G21'	'Posterior Temporal Lobe'	'Other Posterior'
	'NIH037'	'G20-G28'	'G8-G16'	'Other Posterior'	'Posterior Temporal Lobe'
	'NIH037'	'G8-G16'	'G22-G30'	'Posterior Temporal Lobe'	'Other Posterior'
	'NIH037'	'G26-G27'	'G8-G16'	'Other Posterior'	'Posterior Temporal Lobe'
	'NIH037'	'G8-G16'	'G28-G29'	'Posterior Temporal Lobe'	'Other Posterior'
	'NIH037'	'G8-G16'	'LF4-LF5'	'Posterior Temporal Lobe'	'Posterior Temporal Lobe'
	'NIH037'	'G8-G16'	'LAST2-LAST3'	'Posterior Temporal Lobe'	'Anterior Temporal Lobe'
	'NIH037'	'G8-G16'	'LMST1-LMST2'	'Posterior Temporal Lobe'	'MTL'
	'NIH037'	'G8-G16'	'LMST2-LMST3'	'Posterior Temporal Lobe'	'MTL'
	'NIH037'	'LMST3-LMST4'	'G8-G16'	'MTL'	'Posterior Temporal Lobe'
	'NIH037'	'G11-G19'	'G11-G12'	'Anterior Temporal Lobe'	'Anterior Temporal Lobe'
	'NIH037'	'G11-G12'	'G12-G13'	'Anterior Temporal Lobe'	'Anterior Temporal Lobe'
	'NIH037'	'G12-G20'	'G11-G12'	'Anterior Temporal Lobe'	'Anterior Temporal Lobe'
	'NIH037'	'G13-G21'	'G11-G12'	'Posterior Temporal Lobe'	'Anterior Temporal Lobe'
	'NIH037'	'G14-G22'	'G11-G12'	'Posterior Temporal Lobe'	'Anterior Temporal Lobe'
	'NIH037'	'G15-G23'	'G11-G12'	'Posterior Temporal Lobe'	'Anterior Temporal Lobe'
	'NIH037'	'G18-G19'	'G11-G12'	'Anterior Temporal Lobe'	'Anterior Temporal Lobe'
	'NIH037'	'G18-G26'	'G11-G12'	'Anterior Temporal Lobe'	'Anterior Temporal Lobe'
	'NIH037'	'G19-G20'	'G11-G12'	'Anterior Temporal Lobe'	'Anterior Temporal Lobe'
	'NIH037'	'G19-G27'	'G11-G12'	'Anterior Temporal Lobe'	'Anterior Temporal Lobe'
	'NIH037'	'G20-G28'	'G11-G12'	'Other Posterior'	'Anterior Temporal Lobe'
	'NIH037'	'LAST2-LAST3'	'G11-G12'	'Anterior Temporal Lobe'	'Anterior Temporal Lobe'
	'NIH037'	'G11-G12'	'TT1-TT2'	'Anterior Temporal Lobe'	'MTL'
	'NIH037'	'G11-G12'	'TT2-TT3'	'Anterior Temporal Lobe'	'MTL'
	'NIH037'	'TT3-TT4'	'G11-G12'	'MTL'	'Anterior Temporal Lobe'
	'NIH037'	'G11-G12'	'TT4-TT5'	'Anterior Temporal Lobe'	'MTL'
	'NIH037'	'LMST1-LMST2'	'G11-G12'	'MTL'	'Anterior Temporal Lobe'
	'NIH037'	'LMST2-LMST3'	'G11-G12'	'MTL'	'Anterior Temporal Lobe'
	'NIH037'	'LMST3-LMST4'	'G11-G12'	'MTL'	'Anterior Temporal Lobe'
	'NIH037'	'G12-G13'	'G11-G19'	'Anterior Temporal Lobe'	'Anterior Temporal Lobe'
	'NIH037'	'G12-G20'	'G11-G19'	'Anterior Temporal Lobe'	'Anterior Temporal Lobe'
	'NIH037'	'G13-G14'	'G11-G19'	'Posterior Temporal Lobe'	'Anterior Temporal Lobe'
	'NIH037'	'G13-G21'	'G11-G19'	'Posterior Temporal Lobe'	'Anterior Temporal Lobe'
	'NIH037'	'G11-G19'	'G15-G23'	'Anterior Temporal Lobe'	'Posterior Temporal Lobe'
	'NIH037'	'G18-G26'	'G11-G19'	'Anterior Temporal Lobe'	'Anterior Temporal Lobe'
	'NIH037'	'G19-G20'	'G11-G19'	'Anterior Temporal Lobe'	'Anterior Temporal Lobe'
	'NIH037'	'G19-G27'	'G11-G19'	'Anterior Temporal Lobe'	'Anterior Temporal Lobe'
	'NIH037'	'G20-G28'	'G11-G19'	'Other Posterior'	'Anterior Temporal Lobe'
	'NIH037'	'LAST2-LAST3'	'G11-G19'	'Anterior Temporal Lobe'	'Anterior Temporal Lobe'
	'NIH037'	'G11-G19'	'TT1-TT2'	'Anterior Temporal Lobe'	'MTL'
	'NIH037'	'G11-G19'	'TT2-TT3'	'Anterior Temporal Lobe'	'MTL'
	'NIH037'	'G11-G19'	'TT3-TT4'	'Anterior Temporal Lobe'	'MTL'
	'NIH037'	'G11-G19'	'LMST1-LMST2'	'Anterior Temporal Lobe'	'MTL'
	'NIH037'	'G11-G19'	'LMST2-LMST3'	'Anterior Temporal Lobe'	'MTL'
	'NIH037'	'LMST3-LMST4'	'G11-G19'	'MTL'	'Anterior Temporal Lobe'
	'NIH037'	'G12-G20'	'G12-G13'	'Anterior Temporal Lobe'	'Anterior Temporal Lobe'
	'NIH037'	'G13-G14'	'G12-G13'	'Posterior Temporal Lobe'	'Anterior Temporal Lobe'
	'NIH037'	'G14-G22'	'G12-G13'	'Posterior Temporal Lobe'	'Anterior Temporal Lobe'
	'NIH037'	'G15-G16'	'G12-G13'	'Posterior Temporal Lobe'	'Anterior Temporal Lobe'
	'NIH037'	'G12-G13'	'G18-G19'	'Anterior Temporal Lobe'	'Anterior Temporal Lobe'
	'NIH037'	'G20-G21'	'G12-G13'	'Other Posterior'	'Anterior Temporal Lobe'
	'NIH037'	'G12-G13'	'G22-G23'	'Anterior Temporal Lobe'	'Other Posterior'
	'NIH037'	'G12-G13'	'TT4-TT5'	'Anterior Temporal Lobe'	'MTL'
	'NIH037'	'G12-G13'	'LMST3-LMST4'	'Anterior Temporal Lobe'	'MTL'
	'NIH037'	'G13-G14'	'G12-G20'	'Posterior Temporal Lobe'	'Anterior Temporal Lobe'
	'NIH037'	'G15-G16'	'G12-G20'	'Posterior Temporal Lobe'	'Anterior Temporal Lobe'
	'NIH037'	'G12-G20'	'G15-G23'	'Anterior Temporal Lobe'	'Posterior Temporal Lobe'
	'NIH037'	'G12-G20'	'G18-G19'	'Anterior Temporal Lobe'	'Anterior Temporal Lobe'
	'NIH037'	'G12-G20'	'G18-G26'	'Anterior Temporal Lobe'	'Anterior Temporal Lobe'
	'NIH037'	'G12-G20'	'G19-G20'	'Anterior Temporal Lobe'	'Anterior Temporal Lobe'
	'NIH037'	'G12-G20'	'G19-G27'	'Anterior Temporal Lobe'	'Anterior Temporal Lobe'
	'NIH037'	'G20-G21'	'G12-G20'	'Other Posterior'	'Anterior Temporal Lobe'
	'NIH037'	'G12-G20'	'G22-G23'	'Anterior Temporal Lobe'	'Other Posterior'
	'NIH037'	'G28-G29'	'G12-G20'	'Other Posterior'	'Anterior Temporal Lobe'
	'NIH037'	'G12-G20'	'TT3-TT4'	'Anterior Temporal Lobe'	'MTL'
	'NIH037'	'G12-G20'	'LMST1-LMST2'	'Anterior Temporal Lobe'	'MTL'
	'NIH037'	'G12-G20'	'LMST2-LMST3'	'Anterior Temporal Lobe'	'MTL'
	'NIH037'	'G12-G20'	'LMST3-LMST4'	'Anterior Temporal Lobe'	'MTL'
	'NIH037'	'G12-G20'	'OF3-OF4'	'Anterior Temporal Lobe'	'MTL'
	'NIH037'	'G13-G14'	'G20-G21'	'Posterior Temporal Lobe'	'Other Posterior'
	'NIH037'	'G13-G14'	'LMST3-LMST4'	'Posterior Temporal Lobe'	'MTL'
	'NIH037'	'G14-G22'	'G13-G21'	'Posterior Temporal Lobe'	'Posterior Temporal Lobe'
	'NIH037'	'G15-G16'	'G13-G21'	'Posterior Temporal Lobe'	'Posterior Temporal Lobe'
	'NIH037'	'G13-G21'	'G18-G19'	'Posterior Temporal Lobe'	'Anterior Temporal Lobe'
	'NIH037'	'G18-G26'	'G13-G21'	'Anterior Temporal Lobe'	'Posterior Temporal Lobe'
	'NIH037'	'G13-G21'	'G19-G20'	'Posterior Temporal Lobe'	'Anterior Temporal Lobe'
	'NIH037'	'G13-G21'	'G19-G27'	'Posterior Temporal Lobe'	'Anterior Temporal Lobe'
	'NIH037'	'G20-G28'	'G13-G21'	'Other Posterior'	'Posterior Temporal Lobe'
	'NIH037'	'G13-G21'	'G22-G23'	'Posterior Temporal Lobe'	'Other Posterior'
	'NIH037'	'G13-G21'	'G22-G30'	'Posterior Temporal Lobe'	'Other Posterior'
	'NIH037'	'G13-G21'	'LMST1-LMST2'	'Posterior Temporal Lobe'	'MTL'
	'NIH037'	'G13-G21'	'LMST2-LMST3'	'Posterior Temporal Lobe'	'MTL'
	'NIH037'	'G14-G15'	'G18-G19'	'Posterior Temporal Lobe'	'Anterior Temporal Lobe'
	'NIH037'	'G14-G15'	'G19-G20'	'Posterior Temporal Lobe'	'Anterior Temporal Lobe'
	'NIH037'	'G14-G15'	'G19-G27'	'Posterior Temporal Lobe'	'Anterior Temporal Lobe'
	'NIH037'	'G21-G29'	'G14-G15'	'Other Posterior'	'Posterior Temporal Lobe'
	'NIH037'	'G14-G15'	'LMST1-LMST2'	'Posterior Temporal Lobe'	'MTL'
	'NIH037'	'G14-G15'	'LMST2-LMST3'	'Posterior Temporal Lobe'	'MTL'
	'NIH037'	'LMST3-LMST4'	'G14-G15'	'MTL'	'Posterior Temporal Lobe'
	'NIH037'	'G14-G22'	'G15-G16'	'Posterior Temporal Lobe'	'Posterior Temporal Lobe'
	'NIH037'	'G16-G24'	'G14-G22'	'Other Posterior'	'Posterior Temporal Lobe'
	'NIH037'	'G14-G22'	'G18-G19'	'Posterior Temporal Lobe'	'Anterior Temporal Lobe'
	'NIH037'	'G18-G26'	'G14-G22'	'Anterior Temporal Lobe'	'Posterior Temporal Lobe'
	'NIH037'	'G14-G22'	'G19-G20'	'Posterior Temporal Lobe'	'Anterior Temporal Lobe'
	'NIH037'	'G14-G22'	'G19-G27'	'Posterior Temporal Lobe'	'Anterior Temporal Lobe'
	'NIH037'	'G14-G22'	'G20-G28'	'Posterior Temporal Lobe'	'Other Posterior'
	'NIH037'	'G21-G22'	'G14-G22'	'Other Posterior'	'Posterior Temporal Lobe'
	'NIH037'	'G14-G22'	'G21-G29'	'Posterior Temporal Lobe'	'Other Posterior'
	'NIH037'	'LAST2-LAST3'	'G14-G22'	'Anterior Temporal Lobe'	'Posterior Temporal Lobe'
	'NIH037'	'TT1-TT2'	'G14-G22'	'MTL'	'Posterior Temporal Lobe'
	'NIH037'	'G14-G22'	'LMST1-LMST2'	'Posterior Temporal Lobe'	'MTL'
	'NIH037'	'G14-G22'	'LMST2-LMST3'	'Posterior Temporal Lobe'	'MTL'
	'NIH037'	'G15-G16'	'G15-G23'	'Posterior Temporal Lobe'	'Posterior Temporal Lobe'
	'NIH037'	'G15-G16'	'G18-G19'	'Posterior Temporal Lobe'	'Anterior Temporal Lobe'
	'NIH037'	'G15-G16'	'G19-G20'	'Posterior Temporal Lobe'	'Anterior Temporal Lobe'
	'NIH037'	'G15-G16'	'G19-G27'	'Posterior Temporal Lobe'	'Anterior Temporal Lobe'
	'NIH037'	'G15-G16'	'G21-G22'	'Posterior Temporal Lobe'	'Other Posterior'
	'NIH037'	'G15-G16'	'G22-G23'	'Posterior Temporal Lobe'	'Other Posterior'
	'NIH037'	'G15-G16'	'G22-G30'	'Posterior Temporal Lobe'	'Other Posterior'
	'NIH037'	'G15-G16'	'G28-G29'	'Posterior Temporal Lobe'	'Other Posterior'
	'NIH037'	'G15-G23'	'G16-G24'	'Posterior Temporal Lobe'	'Other Posterior'
	'NIH037'	'G15-G23'	'G18-G19'	'Posterior Temporal Lobe'	'Anterior Temporal Lobe'
	'NIH037'	'G18-G26'	'G15-G23'	'Anterior Temporal Lobe'	'Posterior Temporal Lobe'
	'NIH037'	'G21-G22'	'G15-G23'	'Other Posterior'	'Posterior Temporal Lobe'
	'NIH037'	'G23-G24'	'G15-G23'	'Other Posterior'	'Posterior Temporal Lobe'
	'NIH037'	'G15-G23'	'LMST1-LMST2'	'Posterior Temporal Lobe'	'MTL'
	'NIH037'	'G15-G23'	'LMST2-LMST3'	'Posterior Temporal Lobe'	'MTL'
	'NIH037'	'G16-G24'	'G21-G22'	'Other Posterior'	'Other Posterior'
	'NIH037'	'G16-G24'	'G22-G30'	'Other Posterior'	'Other Posterior'
	'NIH037'	'G16-G24'	'G28-G29'	'Other Posterior'	'Other Posterior'
	'NIH037'	'G30-G31'	'G16-G24'	'Other Posterior'	'Other Posterior'
	'NIH037'	'G18-G19'	'G20-G28'	'Anterior Temporal Lobe'	'Other Posterior'
	'NIH037'	'G21-G29'	'G18-G19'	'Other Posterior'	'Anterior Temporal Lobe'
	'NIH037'	'G22-G30'	'G18-G19'	'Other Posterior'	'Anterior Temporal Lobe'
	'NIH037'	'G18-G19'	'G26-G27'	'Anterior Temporal Lobe'	'Other Posterior'
	'NIH037'	'G18-G19'	'LAST3-LAST4'	'Anterior Temporal Lobe'	'Anterior Temporal Lobe'
	'NIH037'	'G18-G19'	'TT4-TT5'	'Anterior Temporal Lobe'	'MTL'
	'NIH037'	'LMST3-LMST4'	'G18-G19'	'MTL'	'Anterior Temporal Lobe'
	'NIH037'	'G18-G26'	'LAST2-LAST3'	'Anterior Temporal Lobe'	'Anterior Temporal Lobe'
	'NIH037'	'G18-G26'	'TT1-TT2'	'Anterior Temporal Lobe'	'MTL'
	'NIH037'	'G18-G26'	'TT4-TT5'	'Anterior Temporal Lobe'	'MTL'
	'NIH037'	'G18-G26'	'TT5-TT6'	'Anterior Temporal Lobe'	'MTL'
	'NIH037'	'G18-G26'	'LMST1-LMST2'	'Anterior Temporal Lobe'	'MTL'
	'NIH037'	'G18-G26'	'LMST2-LMST3'	'Anterior Temporal Lobe'	'MTL'
	'NIH037'	'G18-G26'	'LMST3-LMST4'	'Anterior Temporal Lobe'	'MTL'
	'NIH037'	'G20-G21'	'G19-G20'	'Other Posterior'	'Anterior Temporal Lobe'
	'NIH037'	'G22-G30'	'G19-G20'	'Other Posterior'	'Anterior Temporal Lobe'
	'NIH037'	'G19-G20'	'LAST2-LAST3'	'Anterior Temporal Lobe'	'Anterior Temporal Lobe'
	'NIH037'	'G19-G20'	'LAST3-LAST4'	'Anterior Temporal Lobe'	'Anterior Temporal Lobe'
	'NIH037'	'G19-G20'	'TT1-TT2'	'Anterior Temporal Lobe'	'MTL'
	'NIH037'	'G19-G20'	'TT5-TT6'	'Anterior Temporal Lobe'	'MTL'
	'NIH037'	'G19-G20'	'LMST1-LMST2'	'Anterior Temporal Lobe'	'MTL'
	'NIH037'	'G19-G20'	'LMST2-LMST3'	'Anterior Temporal Lobe'	'MTL'
	'NIH037'	'G19-G27'	'G20-G21'	'Anterior Temporal Lobe'	'Other Posterior'
	'NIH037'	'G20-G28'	'G19-G27'	'Other Posterior'	'Anterior Temporal Lobe'
	'NIH037'	'G21-G29'	'G19-G27'	'Other Posterior'	'Anterior Temporal Lobe'
	'NIH037'	'G22-G23'	'G19-G27'	'Other Posterior'	'Anterior Temporal Lobe'
	'NIH037'	'G19-G27'	'LAST2-LAST3'	'Anterior Temporal Lobe'	'Anterior Temporal Lobe'
	'NIH037'	'G19-G27'	'TT5-TT6'	'Anterior Temporal Lobe'	'MTL'
	'NIH037'	'G19-G27'	'LMST1-LMST2'	'Anterior Temporal Lobe'	'MTL'
	'NIH037'	'G19-G27'	'LMST2-LMST3'	'Anterior Temporal Lobe'	'MTL'
	'NIH037'	'G19-G27'	'LMST3-LMST4'	'Anterior Temporal Lobe'	'MTL'
	'NIH037'	'G20-G28'	'G20-G21'	'Other Posterior'	'Other Posterior'
	'NIH037'	'G20-G21'	'G21-G22'	'Other Posterior'	'Other Posterior'
	'NIH037'	'G20-G21'	'G22-G30'	'Other Posterior'	'Other Posterior'
	'NIH037'	'G20-G21'	'LMST1-LMST2'	'Other Posterior'	'MTL'
	'NIH037'	'G21-G29'	'G20-G28'	'Other Posterior'	'Other Posterior'
	'NIH037'	'G26-G27'	'G20-G28'	'Other Posterior'	'Other Posterior'
	'NIH037'	'G20-G28'	'G29-G30'	'Other Posterior'	'Other Posterior'
	'NIH037'	'G20-G28'	'LF4-LF5'	'Other Posterior'	'Posterior Temporal Lobe'
	'NIH037'	'G20-G28'	'LAST2-LAST3'	'Other Posterior'	'Anterior Temporal Lobe'
	'NIH037'	'G20-G28'	'TT5-TT6'	'Other Posterior'	'MTL'
	'NIH037'	'G20-G28'	'LMST1-LMST2'	'Other Posterior'	'MTL'
	'NIH037'	'G20-G28'	'LMST2-LMST3'	'Other Posterior'	'MTL'
	'NIH037'	'G21-G22'	'G22-G23'	'Other Posterior'	'Other Posterior'
	'NIH037'	'G27-G28'	'G21-G22'	'Other Posterior'	'Other Posterior'
	'NIH037'	'G28-G29'	'G21-G22'	'Other Posterior'	'Other Posterior'
	'NIH037'	'G21-G22'	'G29-G30'	'Other Posterior'	'Other Posterior'
	'NIH037'	'G26-G27'	'G21-G29'	'Other Posterior'	'Other Posterior'
	'NIH037'	'G23-G24'	'G22-G23'	'Other Posterior'	'Other Posterior'
	'NIH037'	'G23-G31'	'G23-G24'	'Other Posterior'	'Other Posterior'
	'NIH037'	'G24-G32'	'G23-G24'	'Other Posterior'	'Other Posterior'
	'NIH037'	'G30-G31'	'G23-G31'	'Other Posterior'	'Other Posterior'
	'NIH037'	'G24-G32'	'PPST2-PPST3'	'Other Posterior'	'Posterior Temporal Lobe'
	'NIH037'	'G27-G28'	'G29-G30'	'Other Posterior'	'Other Posterior'
	'NIH037'	'G30-G31'	'G27-G28'	'Other Posterior'	'Other Posterior'
	'NIH037'	'G27-G28'	'LAST2-LAST3'	'Other Posterior'	'Anterior Temporal Lobe'
	'NIH037'	'LMST1-LMST2'	'G27-G28'	'MTL'	'Other Posterior'
	'NIH037'	'G27-G28'	'LMST2-LMST3'	'Other Posterior'	'MTL'
	'NIH037'	'G28-G29'	'LMST1-LMST2'	'Other Posterior'	'MTL'
	'NIH037'	'G28-G29'	'LMST2-LMST3'	'Other Posterior'	'MTL'
	'NIH037'	'G29-G30'	'G30-G31'	'Other Posterior'	'Other Posterior'
	'NIH037'	'PPST1-PPST2'	'PPST3-PPST4'	'Other Posterior'	'Posterior Temporal Lobe'
	'NIH037'	'PPST1-PPST2'	'LPST3-LPST4'	'Other Posterior'	'Anterior Temporal Lobe'
	'NIH037'	'PPST2-PPST3'	'PPST3-PPST4'	'Posterior Temporal Lobe'	'Posterior Temporal Lobe'
	'NIH037'	'PPST2-PPST3'	'LPST3-LPST4'	'Posterior Temporal Lobe'	'Anterior Temporal Lobe'
	'NIH037'	'LF1-LF2'	'LF2-LF3'	'Posterior Temporal Lobe'	'Posterior Temporal Lobe'
	'NIH037'	'P2-P3'	'LF1-LF2'	'Anterior Temporal Lobe'	'Posterior Temporal Lobe'
	'NIH037'	'LF2-LF3'	'LF4-LF5'	'Posterior Temporal Lobe'	'Posterior Temporal Lobe'
	'NIH037'	'P1-P2'	'LF2-LF3'	'Anterior Temporal Lobe'	'Posterior Temporal Lobe'
	'NIH037'	'LF2-LF3'	'P2-P3'	'Posterior Temporal Lobe'	'Anterior Temporal Lobe'
	'NIH037'	'LF3-LF4'	'OF3-OF4'	'Posterior Temporal Lobe'	'MTL'
	'NIH037'	'LF4-LF5'	'LF5-LF6'	'Posterior Temporal Lobe'	'Posterior Temporal Lobe'
	'NIH037'	'LF4-LF5'	'LAST2-LAST3'	'Posterior Temporal Lobe'	'Anterior Temporal Lobe'
	'NIH037'	'LF4-LF5'	'LMST1-LMST2'	'Posterior Temporal Lobe'	'MTL'
	'NIH037'	'LF5-LF6'	'OF3-OF4'	'Posterior Temporal Lobe'	'MTL'
	'NIH037'	'RALT4-RALT5'	'RALT1-RALT2'	'Anterior Temporal Lobe'	'Anterior Temporal Lobe'
	'NIH037'	'RALT4-RALT5'	'RALT2-RALT3'	'Anterior Temporal Lobe'	'Anterior Temporal Lobe'
	'NIH037'	'RAST3-RAST4'	'RALT3-RALT4'	'Anterior Temporal Lobe'	'Anterior Temporal Lobe'
	'NIH037'	'RALT4-RALT5'	'RPLT5-RPLT6'	'Anterior Temporal Lobe'	'Posterior Temporal Lobe'
	'NIH037'	'RAST3-RAST4'	'RALT4-RALT5'	'Anterior Temporal Lobe'	'Anterior Temporal Lobe'
	'NIH037'	'LMST1-LMST2'	'LAST1-LAST2'	'MTL'	'Anterior Temporal Lobe'
	'NIH037'	'LMST3-LMST4'	'LAST1-LAST2'	'MTL'	'Anterior Temporal Lobe'
	'NIH037'	'LAST2-LAST3'	'TT1-TT2'	'Anterior Temporal Lobe'	'MTL'
	'NIH037'	'LAST2-LAST3'	'TT2-TT3'	'Anterior Temporal Lobe'	'MTL'
	'NIH037'	'TT3-TT4'	'LAST2-LAST3'	'MTL'	'Anterior Temporal Lobe'
	'NIH037'	'LAST2-LAST3'	'TT4-TT5'	'Anterior Temporal Lobe'	'MTL'
	'NIH037'	'LAST2-LAST3'	'TT5-TT6'	'Anterior Temporal Lobe'	'MTL'
	'NIH037'	'LAST2-LAST3'	'LMST1-LMST2'	'Anterior Temporal Lobe'	'MTL'
	'NIH037'	'LMST3-LMST4'	'LAST2-LAST3'	'MTL'	'Anterior Temporal Lobe'
	'NIH037'	'TT3-TT4'	'LAST3-LAST4'	'MTL'	'Anterior Temporal Lobe'
	'NIH037'	'LAST3-LAST4'	'TT4-TT5'	'Anterior Temporal Lobe'	'MTL'
	'NIH037'	'LAST3-LAST4'	'TT5-TT6'	'Anterior Temporal Lobe'	'MTL'
	'NIH037'	'LAST3-LAST4'	'LMST1-LMST2'	'Anterior Temporal Lobe'	'MTL'
	'NIH037'	'LAST3-LAST4'	'LMST2-LMST3'	'Anterior Temporal Lobe'	'MTL'
	'NIH037'	'P1-P2'	'P3-P4'	'Anterior Temporal Lobe'	'Anterior Temporal Lobe'
	'NIH037'	'P1-P2'	'LMST3-LMST4'	'Anterior Temporal Lobe'	'MTL'
	'NIH037'	'RPLT1-RPLT2'	'RPLT2-RPLT3'	'Other Posterior'	'Posterior Temporal Lobe'
	'NIH037'	'RPLT3-RPLT4'	'RPLT1-RPLT2'	'Posterior Temporal Lobe'	'Other Posterior'
	'NIH037'	'RPLT4-RPLT5'	'RPLT2-RPLT3'	'Anterior Temporal Lobe'	'Posterior Temporal Lobe'
	'NIH037'	'RPLT2-RPLT3'	'RPST3-RPST4'	'Posterior Temporal Lobe'	'Anterior Temporal Lobe'
	'NIH037'	'RAST3-RAST4'	'RPLT2-RPLT3'	'Anterior Temporal Lobe'	'Posterior Temporal Lobe'
	'NIH037'	'RPLT4-RPLT5'	'RPLT3-RPLT4'	'Anterior Temporal Lobe'	'Posterior Temporal Lobe'
	'NIH037'	'RPLT3-RPLT4'	'RPLT5-RPLT6'	'Posterior Temporal Lobe'	'Posterior Temporal Lobe'
	'NIH037'	'RPLT3-RPLT4'	'RPST3-RPST4'	'Posterior Temporal Lobe'	'Anterior Temporal Lobe'
	'NIH037'	'RAST3-RAST4'	'RPLT3-RPLT4'	'Anterior Temporal Lobe'	'Posterior Temporal Lobe'
	'NIH037'	'RPLT5-RPLT6'	'RPLT4-RPLT5'	'Posterior Temporal Lobe'	'Anterior Temporal Lobe'
	'NIH037'	'RAST3-RAST4'	'RPLT4-RPLT5'	'Anterior Temporal Lobe'	'Anterior Temporal Lobe'
	'NIH037'	'RPST3-RPST4'	'RPLT5-RPLT6'	'Anterior Temporal Lobe'	'Posterior Temporal Lobe'
	'NIH037'	'RAST3-RAST4'	'RPLT5-RPLT6'	'Anterior Temporal Lobe'	'Posterior Temporal Lobe'
	'NIH037'	'TT3-TT4'	'TT1-TT2'	'MTL'	'MTL'
	'NIH037'	'TT4-TT5'	'TT1-TT2'	'MTL'	'MTL'
	'NIH037'	'TT5-TT6'	'TT1-TT2'	'MTL'	'MTL'
	'NIH037'	'LMST1-LMST2'	'TT1-TT2'	'MTL'	'MTL'
	'NIH037'	'LMST2-LMST3'	'TT1-TT2'	'MTL'	'MTL'
	'NIH037'	'LMST3-LMST4'	'TT1-TT2'	'MTL'	'MTL'
	'NIH037'	'TT3-TT4'	'TT2-TT3'	'MTL'	'MTL'
	'NIH037'	'TT4-TT5'	'TT2-TT3'	'MTL'	'MTL'
	'NIH037'	'TT3-TT4'	'TT4-TT5'	'MTL'	'MTL'
	'NIH037'	'TT3-TT4'	'TT5-TT6'	'MTL'	'MTL'
	'NIH037'	'LMST1-LMST2'	'TT5-TT6'	'MTL'	'MTL'
	'NIH037'	'LMST2-LMST3'	'TT5-TT6'	'MTL'	'MTL'
	'NIH037'	'LMST3-LMST4'	'TT5-TT6'	'MTL'	'MTL'
	'NIH037'	'LMST1-LMST2'	'LMST2-LMST3'	'MTL'	'MTL'
	'NIH037'	'LMST3-LMST4'	'LMST1-LMST2'	'MTL'	'MTL'
	'NIH037'	'LMST3-LMST4'	'LMST2-LMST3'	'MTL'	'MTL'
	'NIH037'	'OF1-OF2'	'OF3-OF4'	'MTL'	'MTL'
	'NIH037'	'RPST2-RPST3'	'RPST1-RPST2'	'MTL'	'MTL'
	'NIH037'	'RPST1-RPST2'	'RPST3-RPST4'	'MTL'	'Anterior Temporal Lobe'
	'NIH037'	'RPST1-RPST2'	'LPST2-LPST3'	'MTL'	'Posterior Temporal Lobe'
	'NIH037'	'RAST3-RAST4'	'RPST3-RPST4'	'Anterior Temporal Lobe'	'Anterior Temporal Lobe'
	'NIH039'	'G3-G4'	'G4-G5'	'Anterior Temporal Lobe'	'Anterior Temporal Lobe'
	'NIH039'	'G3-G4'	'TT4-TT5'	'Anterior Temporal Lobe'	'MTL'
	'NIH039'	'G3-G4'	'TT5-TT6'	'Anterior Temporal Lobe'	'MTL'
	'NIH039'	'TT3-TT4'	'G4-G5'	'MTL'	'Anterior Temporal Lobe'
	'NIH039'	'TT5-TT6'	'G4-G5'	'MTL'	'Anterior Temporal Lobe'
	'NIH039'	'G6-G14'	'G4-G12'	'Anterior Temporal Lobe'	'Anterior Temporal Lobe'
	'NIH039'	'G4-G12'	'TT3-TT4'	'Anterior Temporal Lobe'	'MTL'
	'NIH039'	'G4-G12'	'TT4-TT5'	'Anterior Temporal Lobe'	'MTL'
	'NIH039'	'G4-G12'	'TT5-TT6'	'Anterior Temporal Lobe'	'MTL'
	'NIH039'	'G6-G7'	'G5-G6'	'Anterior Temporal Lobe'	'Anterior Temporal Lobe'
	'NIH039'	'G12-G13'	'G5-G6'	'Anterior Temporal Lobe'	'Anterior Temporal Lobe'
	'NIH039'	'G13-G14'	'G5-G6'	'Anterior Temporal Lobe'	'Anterior Temporal Lobe'
	'NIH039'	'G15-G16'	'G5-G6'	'Posterior Temporal Lobe'	'Anterior Temporal Lobe'
	'NIH039'	'G5-G13'	'G13-G14'	'Anterior Temporal Lobe'	'Anterior Temporal Lobe'
	'NIH039'	'G6-G7'	'G13-G14'	'Anterior Temporal Lobe'	'Anterior Temporal Lobe'
	'NIH039'	'G14-G15'	'G6-G7'	'Anterior Temporal Lobe'	'Anterior Temporal Lobe'
	'NIH039'	'G12-G13'	'G6-G14'	'Anterior Temporal Lobe'	'Anterior Temporal Lobe'
	'NIH039'	'TT5-TT6'	'G6-G14'	'MTL'	'Anterior Temporal Lobe'
	'NIH039'	'G12-G13'	'G7-G8'	'Anterior Temporal Lobe'	'Anterior Temporal Lobe'
	'NIH039'	'G12-G13'	'G15-G16'	'Anterior Temporal Lobe'	'Posterior Temporal Lobe'
	'NIH039'	'G12-G13'	'TT3-TT4'	'Anterior Temporal Lobe'	'MTL'
	'NIH039'	'G12-G13'	'TT4-TT5'	'Anterior Temporal Lobe'	'MTL'
	'NIH039'	'TT5-TT6'	'G12-G13'	'MTL'	'Anterior Temporal Lobe'
	'NIH039'	'G12-G13'	'MST3-MST4'	'Anterior Temporal Lobe'	'MTL'
	'NIH039'	'TT5-TT6'	'G13-G14'	'MTL'	'Anterior Temporal Lobe'
	'NIH039'	'TT1-TT2'	'TT2-TT3'	'MTL'	'MTL'
	'NIH039'	'TT3-TT4'	'TT1-TT2'	'MTL'	'MTL'
	'NIH039'	'TT4-TT5'	'TT1-TT2'	'MTL'	'MTL'
	'NIH039'	'TT5-TT6'	'TT1-TT2'	'MTL'	'MTL'
	'NIH039'	'AST3-AST4'	'TT1-TT2'	'MTL'	'MTL'
	'NIH039'	'TT1-TT2'	'MST1-MST2'	'MTL'	'MTL'
	'NIH039'	'MST2-MST3'	'TT1-TT2'	'MTL'	'MTL'
	'NIH039'	'TT4-TT5'	'TT2-TT3'	'MTL'	'MTL'
	'NIH039'	'TT2-TT3'	'AST3-AST4'	'MTL'	'MTL'
	'NIH039'	'MST1-MST2'	'TT2-TT3'	'MTL'	'MTL'
	'NIH039'	'TT2-TT3'	'PST1-PST2'	'MTL'	'MTL'
	'NIH039'	'AST1-AST2'	'TT3-TT4'	'MTL'	'MTL'
	'NIH039'	'AST3-AST4'	'TT3-TT4'	'MTL'	'MTL'
	'NIH039'	'PST3-PST4'	'TT3-TT4'	'Anterior Temporal Lobe'	'MTL'
	'NIH039'	'TT4-TT5'	'TT5-TT6'	'MTL'	'MTL'
	'NIH039'	'AST1-AST2'	'TT4-TT5'	'MTL'	'MTL'
	'NIH039'	'TT4-TT5'	'AST2-AST3'	'MTL'	'MTL'
	'NIH039'	'AST3-AST4'	'TT4-TT5'	'MTL'	'MTL'
	'NIH039'	'MST1-MST2'	'TT4-TT5'	'MTL'	'MTL'
	'NIH039'	'MST2-MST3'	'TT4-TT5'	'MTL'	'MTL'
	'NIH039'	'MST3-MST4'	'TT4-TT5'	'MTL'	'MTL'
	'NIH039'	'PST3-PST4'	'TT4-TT5'	'Anterior Temporal Lobe'	'MTL'
	'NIH039'	'TT5-TT6'	'AST1-AST2'	'MTL'	'MTL'
	'NIH039'	'AST2-AST3'	'TT5-TT6'	'MTL'	'MTL'
	'NIH039'	'TT5-TT6'	'AST3-AST4'	'MTL'	'MTL'
	'NIH039'	'AST1-AST2'	'AST3-AST4'	'MTL'	'MTL'
	'NIH039'	'MST1-MST2'	'AST1-AST2'	'MTL'	'MTL'
	'NIH039'	'AST2-AST3'	'AST3-AST4'	'MTL'	'MTL'
	'NIH039'	'MST2-MST3'	'AST2-AST3'	'MTL'	'MTL'
	'NIH039'	'PST3-PST4'	'AST2-AST3'	'Anterior Temporal Lobe'	'MTL'
	'NIH039'	'MST2-MST3'	'AST3-AST4'	'MTL'	'MTL'
	'NIH039'	'MST3-MST4'	'AST3-AST4'	'MTL'	'MTL'
	'NIH039'	'AST3-AST4'	'PST3-PST4'	'MTL'	'Anterior Temporal Lobe'
	'NIH039'	'MST3-MST4'	'MST1-MST2'	'MTL'	'MTL'
	'NIH039'	'PST3-PST4'	'MST1-MST2'	'Anterior Temporal Lobe'	'MTL'
	'NIH039'	'PST2-PST3'	'MST2-MST3'	'Anterior Temporal Lobe'	'MTL'
	'NIH039'	'MST3-MST4'	'PST3-PST4'	'MTL'	'Anterior Temporal Lobe'
	'NIH039'	'PST1-PST2'	'PST3-PST4'	'MTL'	'Anterior Temporal Lobe'
	'NIH040'	'G17-G18'	'G1-G2'	'Other Posterior'	'Other Posterior'
	'NIH040'	'G18-G19'	'G1-G2'	'Other Posterior'	'Other Posterior'
	'NIH040'	'G18-G26'	'G1-G2'	'Other Posterior'	'Other Posterior'
	'NIH040'	'G1-G9'	'G10-G11'	'Other Posterior'	'Other Posterior'
	'NIH040'	'G1-G9'	'G10-G18'	'Other Posterior'	'Other Posterior'
	'NIH040'	'G1-G9'	'G25-G26'	'Other Posterior'	'Other Posterior'
	'NIH040'	'G5-G6'	'G2-G3'	'Other Posterior'	'Other Posterior'
	'NIH040'	'AST1-AST2'	'G2-G3'	'Anterior Temporal Lobe'	'Other Posterior'
	'NIH040'	'G2-G3'	'MLT2-MLT3'	'Other Posterior'	'Other Posterior'
	'NIH040'	'G2-G10'	'G9-G10'	'Other Posterior'	'Other Posterior'
	'NIH040'	'G17-G25'	'G2-G10'	'Other Posterior'	'Other Posterior'
	'NIH040'	'G3-G11'	'G9-G10'	'Other Posterior'	'Other Posterior'
	'NIH040'	'G3-G11'	'G17-G18'	'Other Posterior'	'Other Posterior'
	'NIH040'	'G3-G11'	'G18-G26'	'Other Posterior'	'Other Posterior'
	'NIH040'	'G19-G27'	'G3-G11'	'Other Posterior'	'Other Posterior'
	'NIH040'	'AST1-AST2'	'G3-G11'	'Anterior Temporal Lobe'	'Other Posterior'
	'NIH040'	'G3-G11'	'MLT2-MLT3'	'Other Posterior'	'Other Posterior'
	'NIH040'	'G14-G15'	'G5-G6'	'Other Posterior'	'Other Posterior'
	'NIH040'	'G14-G22'	'G5-G6'	'Other Posterior'	'Other Posterior'
	'NIH040'	'G15-G23'	'G5-G6'	'Other Posterior'	'Other Posterior'
	'NIH040'	'G19-G20'	'G5-G6'	'Other Posterior'	'Other Posterior'
	'NIH040'	'G21-G22'	'G5-G6'	'Other Posterior'	'Other Posterior'
	'NIH040'	'G21-G29'	'G5-G6'	'Other Posterior'	'Other Posterior'
	'NIH040'	'G22-G23'	'G5-G6'	'Other Posterior'	'Other Posterior'
	'NIH040'	'G5-G6'	'ATT7-ATT8'	'Other Posterior'	'Anterior Temporal Lobe'
	'NIH040'	'G5-G6'	'PLT2-PLT3'	'Other Posterior'	'Posterior Temporal Lobe'
	'NIH040'	'G5-G6'	'PLT5-PLT6'	'Other Posterior'	'Anterior Temporal Lobe'
	'NIH040'	'AST1-AST2'	'G5-G6'	'Anterior Temporal Lobe'	'Other Posterior'
	'NIH040'	'AST2-AST3'	'G5-G6'	'Anterior Temporal Lobe'	'Other Posterior'
	'NIH040'	'G5-G6'	'MLT1-MLT2'	'Other Posterior'	'Other Posterior'
	'NIH040'	'G5-G13'	'G6-G14'	'Other Posterior'	'Other Posterior'
	'NIH040'	'G5-G13'	'G21-G29'	'Other Posterior'	'Other Posterior'
	'NIH040'	'AST1-AST2'	'G5-G13'	'Anterior Temporal Lobe'	'Other Posterior'
	'NIH040'	'G21-G22'	'G6-G7'	'Other Posterior'	'Other Posterior'
	'NIH040'	'G21-G29'	'G6-G7'	'Other Posterior'	'Other Posterior'
	'NIH040'	'G6-G7'	'MLT2-MLT3'	'Other Posterior'	'Other Posterior'
	'NIH040'	'G21-G22'	'G6-G14'	'Other Posterior'	'Other Posterior'
	'NIH040'	'G21-G29'	'G6-G14'	'Other Posterior'	'Other Posterior'
	'NIH040'	'G6-G14'	'PLT2-PLT3'	'Other Posterior'	'Posterior Temporal Lobe'
	'NIH040'	'G6-G14'	'PLT5-PLT6'	'Other Posterior'	'Anterior Temporal Lobe'
	'NIH040'	'G7-G15'	'G7-G8'	'Other Posterior'	'Other Posterior'
	'NIH040'	'G7-G8'	'G15-G23'	'Other Posterior'	'Other Posterior'
	'NIH040'	'G7-G8'	'G23-G24'	'Other Posterior'	'Other Posterior'
	'NIH040'	'G7-G8'	'ATT7-ATT8'	'Other Posterior'	'Anterior Temporal Lobe'
	'NIH040'	'AST1-AST2'	'G7-G8'	'Anterior Temporal Lobe'	'Other Posterior'
	'NIH040'	'MLT1-MLT2'	'G7-G8'	'Other Posterior'	'Other Posterior'
	'NIH040'	'G7-G15'	'G23-G24'	'Other Posterior'	'Other Posterior'
	'NIH040'	'G7-G15'	'G31-G32'	'Other Posterior'	'Other Posterior'
	'NIH040'	'G7-G15'	'ATT5-ATT6'	'Other Posterior'	'MTL'
	'NIH040'	'G7-G15'	'ATT7-ATT8'	'Other Posterior'	'Anterior Temporal Lobe'
	'NIH040'	'G7-G15'	'MLT2-MLT3'	'Other Posterior'	'Other Posterior'
	'NIH040'	'G7-G15'	'MLT3-MLT4'	'Other Posterior'	'Other Posterior'
	'NIH040'	'G15-G23'	'G8-G16'	'Other Posterior'	'Other Posterior'
	'NIH040'	'G23-G24'	'G8-G16'	'Other Posterior'	'Other Posterior'
	'NIH040'	'G24-G32'	'G8-G16'	'Other Posterior'	'Other Posterior'
	'NIH040'	'G8-G16'	'MLT2-MLT3'	'Other Posterior'	'Other Posterior'
	'NIH040'	'G8-G16'	'MLT3-MLT4'	'Other Posterior'	'Other Posterior'
	'NIH040'	'G11-G19'	'G9-G10'	'Other Posterior'	'Other Posterior'
	'NIH040'	'G18-G19'	'G9-G10'	'Other Posterior'	'Other Posterior'
	'NIH040'	'G18-G26'	'G9-G10'	'Other Posterior'	'Other Posterior'
	'NIH040'	'G25-G26'	'G9-G10'	'Other Posterior'	'Other Posterior'
	'NIH040'	'G17-G25'	'G10-G11'	'Other Posterior'	'Other Posterior'
	'NIH040'	'G18-G19'	'G10-G11'	'Other Posterior'	'Other Posterior'
	'NIH040'	'G18-G26'	'G10-G11'	'Other Posterior'	'Other Posterior'
	'NIH040'	'G26-G27'	'G10-G11'	'Other Posterior'	'Other Posterior'
	'NIH040'	'G17-G25'	'G10-G18'	'Other Posterior'	'Other Posterior'
	'NIH040'	'G11-G19'	'G19-G20'	'Other Posterior'	'Other Posterior'
	'NIH040'	'G11-G19'	'G21-G29'	'Other Posterior'	'Other Posterior'
	'NIH040'	'G13-G14'	'PLT2-PLT3'	'Other Posterior'	'Posterior Temporal Lobe'
	'NIH040'	'AST1-AST2'	'G13-G14'	'Anterior Temporal Lobe'	'Other Posterior'
	'NIH040'	'G14-G15'	'G13-G21'	'Other Posterior'	'Other Posterior'
	'NIH040'	'G13-G21'	'G19-G20'	'Other Posterior'	'Other Posterior'
	'NIH040'	'PLT2-PLT3'	'G13-G21'	'Posterior Temporal Lobe'	'Other Posterior'
	'NIH040'	'G14-G15'	'G15-G16'	'Other Posterior'	'Other Posterior'
	'NIH040'	'G14-G15'	'G15-G23'	'Other Posterior'	'Other Posterior'
	'NIH040'	'G19-G20'	'G14-G15'	'Other Posterior'	'Other Posterior'
	'NIH040'	'G20-G21'	'G14-G15'	'Other Posterior'	'Other Posterior'
	'NIH040'	'G21-G22'	'G14-G15'	'Other Posterior'	'Other Posterior'
	'NIH040'	'G21-G29'	'G14-G15'	'Other Posterior'	'Other Posterior'
	'NIH040'	'G14-G15'	'G23-G24'	'Other Posterior'	'Other Posterior'
	'NIH040'	'G30-G31'	'G14-G15'	'Other Posterior'	'Other Posterior'
	'NIH040'	'G14-G15'	'PLT2-PLT3'	'Other Posterior'	'Posterior Temporal Lobe'
	'NIH040'	'G14-G15'	'PLT5-PLT6'	'Other Posterior'	'Anterior Temporal Lobe'
	'NIH040'	'AST1-AST2'	'G14-G15'	'Anterior Temporal Lobe'	'Other Posterior'
	'NIH040'	'MLT1-MLT2'	'G14-G15'	'Other Posterior'	'Other Posterior'
	'NIH040'	'G20-G21'	'G14-G22'	'Other Posterior'	'Other Posterior'
	'NIH040'	'G21-G29'	'G14-G22'	'Other Posterior'	'Other Posterior'
	'NIH040'	'G23-G31'	'G14-G22'	'Other Posterior'	'Other Posterior'
	'NIH040'	'G29-G30'	'G14-G22'	'Other Posterior'	'Other Posterior'
	'NIH040'	'G30-G31'	'G14-G22'	'Other Posterior'	'Other Posterior'
	'NIH040'	'G15-G16'	'G31-G32'	'Other Posterior'	'Other Posterior'
	'NIH040'	'G15-G16'	'ATT5-ATT6'	'Other Posterior'	'MTL'
	'NIH040'	'G15-G16'	'ATT7-ATT8'	'Other Posterior'	'Anterior Temporal Lobe'
	'NIH040'	'G15-G16'	'AST2-AST3'	'Other Posterior'	'Anterior Temporal Lobe'
	'NIH040'	'G15-G16'	'PST3-PST4'	'Other Posterior'	'Anterior Temporal Lobe'
	'NIH040'	'G15-G23'	'G22-G30'	'Other Posterior'	'Other Posterior'
	'NIH040'	'G15-G23'	'G24-G32'	'Other Posterior'	'Other Posterior'
	'NIH040'	'MLT1-MLT2'	'G15-G23'	'Other Posterior'	'Other Posterior'
	'NIH040'	'G15-G23'	'SLT3-SLT4'	'Other Posterior'	'Posterior Temporal Lobe'
	'NIH040'	'G16-G24'	'ATT7-ATT8'	'Other Posterior'	'Anterior Temporal Lobe'
	'NIH040'	'G16-G24'	'PST3-PST4'	'Other Posterior'	'Anterior Temporal Lobe'
	'NIH040'	'G21-G29'	'G17-G18'	'Other Posterior'	'Other Posterior'
	'NIH040'	'G17-G18'	'G26-G27'	'Other Posterior'	'Other Posterior'
	'NIH040'	'MLT2-MLT3'	'G17-G25'	'Other Posterior'	'Other Posterior'
	'NIH040'	'G18-G19'	'G19-G20'	'Other Posterior'	'Other Posterior'
	'NIH040'	'G21-G29'	'G18-G19'	'Other Posterior'	'Other Posterior'
	'NIH040'	'G19-G27'	'G18-G26'	'Other Posterior'	'Other Posterior'
	'NIH040'	'G21-G22'	'G19-G20'	'Other Posterior'	'Other Posterior'
	'NIH040'	'G21-G29'	'G19-G20'	'Other Posterior'	'Other Posterior'
	'NIH040'	'G19-G20'	'PLT2-PLT3'	'Other Posterior'	'Posterior Temporal Lobe'
	'NIH040'	'SF4-SF5'	'G19-G20'	'Anterior Temporal Lobe'	'Other Posterior'
	'NIH040'	'G19-G27'	'G29-G30'	'Other Posterior'	'Other Posterior'
	'NIH040'	'G20-G21'	'G22-G23'	'Other Posterior'	'Other Posterior'
	'NIH040'	'G20-G21'	'G22-G30'	'Other Posterior'	'Other Posterior'
	'NIH040'	'G22-G23'	'G21-G22'	'Other Posterior'	'Other Posterior'
[truncated: 1,694 more rows]

## Sheet: Fig 2e
Figure 2e
	correct	incorrect
	0.142437	0.104781
	0.116965	0.0888802
	0.337838	0.13123
	0.0939605	0.0810618
	0.188	0.175394
	0.0892102	0.0700502
	0.122527	0.0912067
	0.0979604	0.083881
	0.128762	0.0786388
	0.114706	0.0970063
	0.0749818	0.0846023
	0.151894	0.119258
	0.152043	0.11532
	0.12464	0.113641
	0.0574637	0.0506728
	0.062673	0.0413749
	0.0930864	0.0734699
	0.146628	0.120797
	0.145632	0.105759
	0.165583	0.159344
	encoding	time
	participants
	F	0.0379704	0.0303182	0.0204152	0.0129848	0.00958857	0.00363556	-0.00168335	-0.00195218	-0.00139542	0.0107634	0.0304391	0.0618538	0.0954942	0.127608	0.148804	0.167046	0.173064	0.169913	0.158806	0.146911	0.13168	0.124273	0.1139	0.104823	0.103239	0.103184	0.0896101	0.0788216	0.0753595	0.0645314	0.0562544	0.0478359	0.041282	0.0344805	0.0271359	0.0117954
	M	0.0331337	0.0343946	0.0345538	0.0228486	0.0127212	0.00328009	0.00156535	-0.00484545	-0.00535425	0.000913035	0.0160581	0.0460739	0.0812475	0.103054	0.127919	0.132786	0.118333	0.107609	0.100861	0.0878363	0.0878103	0.087448	0.0747796	0.0738058	0.0637794	0.0548784	0.0511972	0.0553432	0.053689	0.059513	0.063856	0.0589961	0.0587682	0.0493101	0.0335426	0.0276281
	M	0.0538555	0.0450395	0.0281404	0.0173143	0.00734287	-0.000945934	-0.00203979	0.00298572	0.0043457	0.0121281	0.0346528	0.0678739	0.108636	0.155422	0.196752	0.223493	0.224993	0.211764	0.189735	0.176863	0.159032	0.147327	0.13341	0.127977	0.112156	0.104968	0.0935267	0.0858156	0.0619425	0.056886	0.0448811	0.035125	0.0277393	0.0301259	0.0215566	0.0248491
	F	0.0662288	0.0488572	0.0364877	0.0285131	-0.00374322	-0.0130936	-0.00365056	0.0167442	0.0166881	0.0256178	0.0411996	0.0599391	0.073421	0.101553	0.124357	0.137253	0.130296	0.135856	0.136775	0.140202	0.133651	0.140563	0.125661	0.113337	0.0974871	0.0905835	0.077593	0.0699544	0.0733869	0.0790882	0.063672	0.0502139	0.0391159	0.025642	-0.00772099	-0.0196896
	M	0.0861241	0.0708834	0.0527399	0.0354926	0.0188279	0.00518186	-0.0035432	-0.00163868	0.00776725	0.0211054	0.0381317	0.0728324	0.110887	0.140923	0.16851	0.197968	0.209114	0.216379	0.221068	0.218242	0.210151	0.197851	0.186485	0.170197	0.159095	0.146844	0.132278	0.121865	0.112007	0.0995764	0.0702514	0.0534203	0.0325586	0.0253437	0.0217656	0.0176066
	F	0.043115	0.0366281	0.0218827	0.012132	-0.00453461	-0.00865376	0.00419222	0.00446156	0.00982797	0.0189723	0.0350536	0.0460943	0.0584721	0.0661193	0.0874796	0.0890648	0.0930126	0.0989283	0.105802	0.100458	0.0889891	0.0759557	0.0734246	0.0716244	0.065112	0.0712158	0.0642782	0.0638452	0.0600967	0.0596923	0.0463177	0.0392988	0.0292015	0.0126019	-0.00029329	0.00452964
	M	0.0519692	0.0429295	0.0412628	0.0322054	0.0216184	0.00558785	-0.00228169	-0.00330614	0.00172723	0.0134255	0.0279735	0.0452194	0.0784838	0.105245	0.132894	0.148544	0.159491	0.150702	0.139288	0.112762	0.103077	0.0837419	0.070195	0.0593352	0.0523697	0.0417324	0.0422785	0.0322372	0.0364126	0.0381943	0.0404704	0.0427242	0.0422417	0.0340489	0.025056	0.0190591
	F	0.0477168	0.0351607	0.0267015	0.0176204	0.00521572	-0.00211261	-0.000570846	0.00268345	0.0109757	0.0214662	0.0346754	0.0544446	0.0765608	0.101972	0.123323	0.130381	0.12148	0.11087	0.0973851	0.0861115	0.0787838	0.0775172	0.0779293	0.0763143	0.0757371	0.0800429	0.0780297	0.0684357	0.0649746	0.0618193	0.0553645	0.0471784	0.0445416	0.0364155	0.0329299	0.0322173
	F	0.0159828	0.0105008	0.0130944	-0.000906659	-0.00811288	-0.00291783	0.00075483	0.00216304	0.00384099	0.0144579	0.0185704	0.0483625	0.0641297	0.0888108	0.103187	0.118265	0.102611	0.0829994	0.079445	0.0850067	0.0736336	0.0647475	0.0660467	0.0707368	0.0666217	0.0747511	0.0687393	0.0642045	0.0610161	0.0521322	0.050266	0.0503999	0.0593985	0.0451533	0.0341673	0.0285343
	F	0.052219	0.0496704	0.0363215	0.0227785	0.0130601	0.00450097	-0.00456404	6.30778e-05	0.011237	0.010995	0.0293762	0.0531986	0.0805562	0.0981601	0.12952	0.144414	0.139482	0.126656	0.116969	0.100543	0.0935265	0.0857911	0.0872969	0.085198	0.0882113	0.0796388	0.076798	0.0746165	0.069957	0.0679616	0.0608772	0.0545909	0.0448464	0.0350598	0.0186077	0.0101686
	M	0.0444121	0.0356768	0.0249395	0.0165963	0.00363848	-0.00277718	-0.000940256	0.00371746	0.0104484	0.0184181	0.0379623	0.0584364	0.0722662	0.0836565	0.0997052	0.105033	0.101617	0.108971	0.105787	0.0949315	0.0791416	0.0704515	0.0618735	0.0557185	0.0515549	0.0623777	0.0584504	0.0537003	0.0543628	0.0616573	0.0542909	0.0425346	0.0327914	0.0183926	0.00494679	-0.00345006
	M	0.0434648	0.0401073	0.0396996	0.041864	0.0155517	0.010646	-0.000181403	-0.0104646	-0.00583232	0.00981693	0.0418161	0.0787726	0.117555	0.145483	0.180446	0.195605	0.201002	0.190318	0.181654	0.148758	0.121472	0.0940614	0.0781966	0.0654633	0.0673305	0.080065	0.0874185	0.0795328	0.0897061	0.0874331	0.0597812	0.0511564	0.0489759	0.0426603	0.0231145	0.0242696
	M	0.0473929	0.0471823	0.0343966	0.0287849	0.027127	0.00480591	-0.00261408	-0.00219183	0.00541922	-0.0122365	0.0211962	0.0393478	0.053168	0.0753061	0.143672	0.16033	0.166246	0.168404	0.168288	0.15906	0.156864	0.147905	0.145071	0.138975	0.135099	0.128899	0.132778	0.123507	0.112497	0.078524	0.0720256	0.0650686	0.0636598	0.0530807	0.047788	0.026483
	M	0.0436706	0.037949	0.0287913	0.0140143	0.0021031	-0.00182585	-0.00113489	0.00296074	0.00614653	0.0166576	0.038847	0.0673762	0.106678	0.151554	0.189588	0.198552	0.18361	0.167948	0.141414	0.113912	0.0972456	0.0790893	0.0674297	0.0584077	0.0528331	0.0576181	0.0581231	0.0558979	0.0662024	0.0636031	0.0593256	0.046783	0.0379327	0.020312	0.020354	0.0219061
	M	0.0276241	0.0243667	0.0240817	0.018324	0.0148677	0.00611973	-0.00172276	-0.00439693	0.0056637	0.016543	0.0299268	0.0491016	0.0509753	0.0524702	0.0546368	0.0589191	0.050681	0.0519239	0.0591044	0.0609879	0.0569906	0.0576234	0.0537746	0.0466873	0.0421133	0.0406914	0.040948	0.037131	0.033297	0.0230226	0.0210709	0.0227776	0.0332915	0.0452333	0.053905	0.050568
	M	0.0408433	0.0426132	0.029849	0.0185727	0.017133	0.00215858	-0.0060333	0.00387469	0.0180499	0.028943	0.0414851	0.0504105	0.0555122	0.0670788	0.0712382	0.0694856	0.0762989	0.0682645	0.0600747	0.0532693	0.0477988	0.0475737	0.0420487	0.0406329	0.0462576	0.035713	0.0346327	0.0381019	0.0347729	0.0279346	0.0403872	0.0491191	0.0549048	0.0605791	0.0621471	0.0575624
	F	0.05159	0.0489166	0.0364753	0.0290049	0.0222885	0.00992577	-0.00293924	-0.00698652	-0.00254947	0.00151703	0.00729384	0.0284261	0.0484022	0.0728647	0.0980547	0.114962	0.112835	0.112981	0.107807	0.0954309	0.0890957	0.0821368	0.0695316	0.0715652	0.0632885	0.0542183	0.0415713	0.0326504	0.0161069	0.00748307	0.00972267	0.0108818	0.0122243	0.0169403	0.0287581	0.0472312
	M	0.105397	0.0914042	0.0693358	0.0513031	0.0199551	0.00754545	-0.00418335	-0.00336211	0.0104057	0.0314423	0.0512105	0.079908	0.111048	0.129078	0.156703	0.169153	0.169825	0.166929	0.158862	0.149986	0.139541	0.124539	0.113688	0.10132	0.0961609	0.0905903	0.0982553	0.0965814	0.101028	0.103455	0.109224	0.0949492	0.0800958	0.0632709	0.037651	0.0279542
	F	0.0471113	0.0464181	0.0315548	0.0175674	0.0140095	0.00213097	-0.00335766	0.00122671	0.0246972	0.027064	0.0497786	0.0848163	0.102922	0.126471	0.14663	0.141349	0.134093	0.132283	0.119575	0.108435	0.115737	0.10424	0.0901805	0.0772157	0.0849243	0.0698249	0.0591305	0.0380736	0.0319492	0.0253237	0.026978	0.0119574	0.0224365	0.000261546	-0.000211775	-0.00688193
	M	0.0892932	0.0796466	0.0486166	0.0497944	0.0414272	-0.00741622	-0.00938043	0.0167967	0.0229891	0.0788567	0.142008	0.196034	0.247825	0.266403	0.271023	0.277164	0.233966	0.196381	0.187145	0.176447	0.159968	0.118781	0.114171	0.106282	0.0742321	0.0692789	0.0922538	0.0717365	0.0705654	0.0759188	0.0876296	0.0856827	0.0915931	0.0773528	0.0618729	0.0477803
	retrieval
	participants	time
	F	-0.0247806	-0.0290538	-0.0350869	-0.0370757	-0.0316978	-0.0302078	-0.029706	-0.0219997	-0.0140546	-0.00647435	0.00331677	0.0157858	0.0269801	0.0421994	0.0572693	0.0677917	0.0776596	0.0879622	0.0884717	0.0849365	0.0801283	0.0746791	0.0605868	0.0468264	0.0293931	0.0152441	-0.00380438	-0.0151119	-0.0306554	-0.0401431	-0.0482736	-0.0496653	-0.0492044
	M	0.0411765	0.0328929	0.0274787	0.024247	0.0172354	0.0169088	0.0203495	0.0158818	0.0146069	0.0156593	0.0146562	0.0193966	0.0252466	0.0307305	0.0343712	0.0367034	0.0379089	0.0397244	0.0420073	0.0479136	0.0574069	0.0570754	0.0558557	0.054213	0.0452232	0.0361011	0.0260822	0.0185233	0.0151971	0.0166174	0.0169263	0.0182116	0.020221
	M	0.0478136	0.0397797	0.031088	0.0238397	0.0183945	0.0197367	0.0218843	0.0256775	0.0293734	0.0385982	0.0478299	0.0554368	0.0624766	0.0744957	0.0805408	0.0869042	0.0911738	0.102401	0.10855	0.120749	0.123117	0.130304	0.131489	0.130015	0.122883	0.113794	0.101516	0.0878438	0.0740153	0.0612689	0.0500546	0.0392733	0.0308576
	F	0.0038045	0.0120333	0.018412	0.0138764	0.010827	0.00395039	-0.00674492	-0.000950647	0.0119954	-0.000805786	0.0086962	0.0147747	0.00714589	0.00544982	0.0236206	0.0156451	0.0167671	0.021427	0.0402665	0.0518101	0.0865707	0.0948948	0.0970571	0.0832495	0.0624654	0.00148499	-0.0313709	-0.0412512	-0.0533891	-0.0422253	-0.0317891	-0.0211303	-0.0217258
	M	0.047871	0.0481377	0.0488562	0.0358918	0.036798	0.0296821	0.032315	0.0262193	0.0318678	0.0326937	0.0377868	0.040065	0.0480564	0.0438432	0.0435497	0.0513697	0.0573205	0.0556821	0.0656964	0.0738235	0.0835371	0.0934543	0.0996706	0.095929	0.0978535	0.101611	0.0990173	0.0878884	0.0787117	0.059211	0.049739	0.0237228	0.0134241
	F	-0.0200363	-0.029132	-0.023061	-0.020777	-0.022548	-0.0291358	-0.0239876	-0.0228741	-0.0221781	-0.0136574	-0.00445205	-0.00190355	0.00343472	0.00935648	0.00178761	0.00266353	0.00550828	0.00419603	0.00448939	0.0149981	0.0164884	0.0249077	0.0307633	0.0294981	0.0301232	0.015404	-0.00472512	-0.0178257	-0.0242029	-0.028285	-0.0279938	-0.0225612	-0.0229052
	M	0.0140121	0.0106676	0.00806647	0.00799096	0.00776472	0.00541591	0.00776538	0.00991339	0.0118622	0.015873	0.0178261	0.0225451	0.0229247	0.0214304	0.0185038	0.022373	0.0200414	0.0201376	0.0274059	0.031409	0.0377659	0.0403272	0.0369289	0.0283905	0.0247267	0.0223448	0.0212757	0.0178276	0.0126465	0.0112162	0.00781311	0.00285496	0.00552407
	F	0.00504158	0.00297854	0.00260101	0.00225891	0.00119258	-2.29234e-05	0.00100719	-0.000218416	0.00117306	0.00570454	0.00981963	0.0134288	0.0165457	0.0171056	0.0156055	0.0135918	0.0128971	0.0155238	0.0183761	0.0205089	0.0197186	0.0178174	0.0142633	0.0109423	0.00813241	0.00851313	0.00973899	0.0104604	0.0103808	0.00932259	0.00653969	0.00231845	0.000420701
	F	0.0766369	0.0639368	0.0542572	0.041223	0.0282649	0.0180678	0.0130877	0.01745	0.0186776	0.0277101	0.03385	0.0307155	0.0344557	0.0428987	0.0513594	0.0673495	0.0753833	0.0977441	0.101786	0.105289	0.103601	0.106832	0.0952457	0.0928732	0.087373	0.0768679	0.0640011	0.050199	0.0388794	0.0383163	0.0280347	0.0242209	0.0179788
	F	0.0372561	0.0347422	0.0354498	0.0385099	0.0399452	0.0410823	0.0399777	0.0344392	0.0242197	0.0170723	0.0125006	0.0113561	0.0157645	0.0244233	0.0331902	0.0446525	0.0602378	0.071567	0.0879465	0.103001	0.113511	0.117447	0.116673	0.106011	0.0932062	0.0742259	0.0592313	0.0444578	0.0399977	0.03855	0.0333819	0.0265644	0.0191831
	M	0.00911161	0.00285597	-0.00457457	-0.00743718	-0.00890473	-0.0106961	-0.0105295	-0.00414559	-0.00384445	-0.00331801	-0.00164983	0.00767853	0.00986134	0.0118919	0.0179547	0.0193106	0.0270992	0.0323185	0.0325412	0.0399625	0.0405551	0.0393513	0.0416107	0.0400302	0.0293085	0.0240488	0.0182697	0.0095735	0.00543529	0.00362154	-0.0033204	-0.00914851	-0.0145028
	M	0.0273553	0.022136	0.0219789	0.0294097	0.014021	0.00841961	0.00199007	0.00109879	0.00428663	0.010286	0.0311223	0.0371413	0.0491812	0.0504739	0.0587131	0.0657603	0.0899067	0.107904	0.135329	0.15846	0.163323	0.155096	0.13915	0.120304	0.0874797	0.0737568	0.0474338	0.048309	0.0363636	0.0325566	0.0202065	0.026826	0.0234844
	M	0.069616	0.0701791	0.0647242	0.0583401	0.0569168	0.0526048	0.0435088	0.0339102	0.0325982	0.0291932	0.0290238	0.0311792	0.0271865	0.026448	0.0309364	0.039797	0.0495564	0.0661622	0.0854151	0.0999089	0.116567	0.128976	0.135866	0.134257	0.13228	0.123792	0.118032	0.110822	0.10208	0.0953296	0.0896631	0.0841366	0.0793379
	M	-0.0408219	-0.0423289	-0.043936	-0.0399829	-0.0437418	-0.0398615	-0.0396997	-0.0399034	-0.0385941	-0.0343897	-0.0308495	-0.0241501	-0.0116264	-0.00305412	0.00827125	0.0105579	0.0169918	0.0189734	0.0317513	0.0408913	0.0504749	0.0474862	0.0346313	0.010737	-0.0121287	-0.0380206	-0.0595719	-0.0676416	-0.0684897	-0.0648851	-0.0552116	-0.0505287	-0.049473
	M	0.0185146	0.0156093	0.011204	0.00738697	0.00121006	0.00155419	0.000172712	-0.0061857	-0.0060371	0.00338125	0.00766693	0.00573451	0.0138755	0.0212066	0.03115	0.0418013	0.0470379	0.0484042	0.0454196	0.045224	0.0432931	0.0409258	0.0412627	0.0391489	0.0313449	0.0268285	0.0238212	0.0253622	0.022754	0.0211884	0.0172306	0.0142431	0.00908186
	M	NaN	NaN	NaN	NaN	NaN	0.00801867	0.0147806	0.0131017	0.00691743	0.00439433	0.00450409	0.00389942	-0.00785708	-0.010902	-0.0187727	-0.018961	-0.0205685	-0.00956019	-0.0128513	-0.0119833	-0.0153135	-0.00512384	-0.00171814	0.00302865	0.00535882	0.00747652	2.07244e-05	-0.00232248	-0.000949361	0.0047269	0.00983504	0.0164851	0.0168702
	F	0.0287104	0.0274371	0.017587	0.0105423	0.00257115	-0.0018773	0.000659433	0.00430633	0.00747246	0.00891119	0.010405	0.0101169	0.00915392	0.0070071	0.0148959	0.0212729	0.0297231	0.0382642	0.0467211	0.0478994	0.0532113	0.0478537	0.0408826	0.0387313	0.0342788	0.0288636	0.0294715	0.0294927	0.0264323	0.0270683	0.0297632	0.0265648	0.0194091
	M	0.0352292	0.0234096	0.0108939	0.00917421	0.00854839	0.00843153	0.00959916	0.00946488	0.00833538	0.00800164	0.0130453	0.0209765	0.0304438	0.0392518	0.0449958	0.0542903	0.063311	0.0739501	0.0864214	0.0989173	0.0992693	0.0959477	0.0887209	0.0815206	0.0737603	0.0715117	0.0674324	0.0639938	0.0562439	0.0486345	0.0363719	0.016436	0.00491941
	F	0.0120293	0.0110819	0.0203703	0.0227528	0.0154248	0.0128142	0.0161514	0.0206357	0.0290394	0.0334511	0.045986	0.056033	0.0524468	0.0519724	0.052466	0.036702	0.0347906	0.028876	0.0361713	0.0377079	0.0423387	0.0514047	0.062673	0.0594653	0.0557838	0.0503415	0.0302519	0.0190837	0.0114055	0.00476169	0.0102594	0.0108393	0.00887304
	M	0.0938759	0.0895901	0.0754083	0.0480347	0.034371	-0.00577568	-0.000523025	0.0158356	0.025123	0.034041	0.0525103	0.062672	0.0563478	0.0737829	0.0821812	0.0912089	0.107813	0.118616	0.13272	0.147549	0.159169	0.143889	0.131815	0.101671	0.0738841	0.0403171	0.0192869	-0.0132233	0.0141647	0.0119318	0.0198143	0.0119802	0.00869236

## Sheet: Fig 3b, Fig 3c, S10a
Figure 3b, 3c, S10a
	avg_correct
		0.012365	0.0114035	0.0101521	0.00516969	-1.99204e-05	0.000970163	0.00561511	-9.58399e-05	0.00296952	0.00868074	0.0120124	0.00984387	0.012675	0.00951065	0.00925694	0.0137834	0.0198515	0.0218082	0.0276106	0.0247406	0.0218786	0.0162305	0.0131354	0.0104999	0.0101354	0.0162774	0.0147499	0.0171303	0.0137042	0.0148182	0.0148656	0.0104944	0.00896589	0.011157	0.0121941	0.0106718
		0.0115221	0.00903475	0.00980058	0.00566279	0.00128426	0.00234821	0.0109169	0.00570897	0.0070389	0.0111857	0.0158949	0.0132922	0.0152665	0.0112516	0.00896697	0.0103389	0.0137018	0.0145235	0.0191098	0.0196537	0.0192231	0.0130936	0.012177	0.0129437	0.0121645	0.0184962	0.0182353	0.0173005	0.011561	0.0132863	0.0126301	0.00952764	0.00966415	0.00896514	0.00861763	0.011032
		0.0158754	0.0136994	0.0137022	0.00858052	0.00376161	0.00765314	0.0156878	0.0127364	0.0177298	0.0222155	0.0220448	0.0192378	0.020952	0.0132419	0.0115581	0.0118629	0.0153854	0.0174714	0.0212672	0.0219064	0.0241399	0.0165401	0.016087	0.0183298	0.0171606	0.0202728	0.0207923	0.0194271	0.0128302	0.0134114	0.0131459	0.00928159	0.00846297	0.00811173	0.00512354	0.00797516
		0.0149486	0.0166069	0.0158169	0.0121217	0.00841005	0.0100898	0.01541	0.0125389	0.0160736	0.0179823	0.0156822	0.0147982	0.0175734	0.0116347	0.0119221	0.0126264	0.0136523	0.0143298	0.018482	0.0165874	0.0221337	0.0166194	0.0195996	0.0205199	0.0206867	0.0229491	0.0227237	0.019168	0.0137515	0.013879	0.012425	0.0100008	0.005475	0.00256859	-0.00145838	0.00285934
		0.0129624	0.0161552	0.0182256	0.0139514	0.0102716	0.00927094	0.014085	0.0106227	0.0138519	0.015729	0.0137837	0.0129307	0.015425	0.00970263	0.0102648	0.0101651	0.0098403	0.0100025	0.0146334	0.013738	0.0178517	0.0131167	0.0170621	0.0203361	0.0199466	0.020379	0.0203781	0.0176328	0.0123675	0.0135513	0.0123246	0.0133543	0.0101893	0.00534212	-0.00149257	0.00182551
		0.00992082	0.0136811	0.0153599	0.00846065	0.00637877	0.00706463	0.0107408	0.0080197	0.0118502	0.0146613	0.0130115	0.0111629	0.012593	0.00822076	0.00676456	0.00565654	0.00711967	0.00569227	0.00850888	0.00689715	0.010107	0.00617665	0.0121751	0.0167306	0.0171108	0.0154002	0.0164845	0.0157827	0.00932155	0.0102294	0.01097	0.0124331	0.00951572	0.00620691	-0.0023481	0.00191069
		0.0101143	0.0160784	0.0166556	0.00861801	0.00790003	0.00768741	0.00955254	0.00739584	0.0108859	0.0115446	0.00925016	0.00786901	0.00919098	0.00546295	0.0064393	0.00359013	0.00638389	0.00669704	0.00970113	0.00832209	0.0116413	0.00681351	0.012095	0.0141432	0.0149995	0.0100406	0.00843836	0.00871787	0.0054327	0.00545493	0.00818215	0.00958661	0.00670213	0.00496188	-0.00449115	-0.00163711
		0.00905041	0.0126498	0.0132527	0.00864572	0.00740979	0.00251319	0.000647208	0.00048994	0.000853015	0.00311692	0.00515681	0.00670265	0.00682201	0.00703258	0.00710652	0.0016909	0.00323737	0.00139326	0.0019829	0.00115943	0.000450826	-0.00112724	0.00535972	0.00788063	0.00995338	0.00960603	0.0104161	0.0102805	0.00773047	0.00818135	0.00853624	0.00772555	0.00491402	0.0032882	0.000258869	0.00355354
		0.00873042	0.0124305	0.0130746	0.0102301	0.00730327	0.00236875	-0.000669045	0.000656736	0.00256158	0.00659296	0.0101179	0.01248	0.0144779	0.0133499	0.0117671	0.00271892	0.00482529	0.00367021	0.000313197	0.000545596	-0.00293346	-0.00510105	0.000930944	0.00671557	0.00766277	0.00918929	0.0110616	0.0116968	0.00961751	0.0108764	0.00852947	0.00463103	0.000535839	0.000635785	-0.00288534	0.000224069
		0.00698585	0.00848205	0.00785747	0.00626101	0.00588609	0.00559484	0.00521979	0.00736782	0.00630136	0.00681399	0.00705902	0.0101177	0.0130084	0.0139332	0.0147049	0.00696893	0.00967582	0.00765273	0.00282066	0.000401321	-0.00249333	-0.00322337	0.00296567	0.00828351	0.00843248	0.00997135	0.0128162	0.0118954	0.00942449	0.0116566	0.00855861	0.000965582	-0.00551306	-0.00848992	-0.00951522	-0.00494512
		0.0100343	0.00875956	0.00780962	0.00953144	0.0105101	0.0115402	0.0110843	0.0155558	0.0135757	0.011154	0.00876928	0.0121357	0.0127975	0.0136595	0.0146203	0.00727531	0.00943952	0.0102494	0.00504505	0.00534149	0.00646542	0.00720713	0.00983435	0.0161297	0.0126716	0.012185	0.0127709	0.0121835	0.00991324	0.0130377	0.00980726	0.00279157	-0.00365307	-0.00766753	-0.00826482	-0.00267067
		0.0131042	0.0104347	0.0105321	0.0122235	0.0138142	0.0146489	0.0151463	0.0191086	0.0161933	0.0135312	0.010771	0.0135833	0.0138318	0.0162651	0.0157503	0.0104249	0.0131844	0.0138542	0.00667996	0.00787173	0.0103549	0.0121803	0.0135885	0.0218066	0.0182805	0.0156158	0.0165169	0.0164463	0.0121434	0.013685	0.00838183	0.000966878	-0.00499445	-0.00795279	-0.00721681	-0.000604319
		0.0139791	0.0134159	0.0131553	0.0133455	0.0148017	0.0160399	0.0155546	0.0185048	0.0148795	0.011378	0.00948408	0.0127315	0.0145485	0.0166783	0.0166989	0.0131337	0.0141512	0.0131114	0.00588453	0.0102897	0.0157076	0.0196059	0.0214387	0.0299473	0.0255481	0.0195539	0.0187244	0.0191915	0.0160501	0.0170433	0.011246	0.00465184	-0.00133624	-0.00884568	-0.0120389	-0.00470343
		0.0146001	0.00937811	0.0106554	0.011706	0.0161604	0.0180766	0.0212108	0.023781	0.0181671	0.0112011	0.00570825	0.00774914	0.00926663	0.0126176	0.0144628	0.0137079	0.0156186	0.014936	0.00997809	0.0125136	0.0171969	0.0204932	0.0202281	0.0256092	0.0230089	0.0203269	0.0203962	0.0210133	0.0198616	0.0208583	0.0137488	0.0070297	0.00405085	-0.00366148	-0.00787354	-0.00258944
		0.0164938	0.0124432	0.0140522	0.0182448	0.0228006	0.0220665	0.022723	0.0230365	0.0170075	0.00970817	0.00736363	0.00766214	0.0124206	0.0153395	0.0173139	0.0125221	0.0142683	0.0137406	0.00943141	0.0128929	0.0184168	0.0204771	0.0209919	0.0247994	0.0247168	0.0242809	0.0266983	0.030687	0.0309265	0.0305108	0.0259962	0.0172385	0.0118405	0.00211971	-0.00479926	-0.00429069
		0.0157517	0.0161784	0.0171943	0.0235486	0.0260117	0.023249	0.020414	0.0202243	0.0138481	0.00918858	0.0092001	0.011269	0.0160912	0.0175216	0.0183887	0.0133694	0.0140095	0.0121997	0.00980089	0.0129595	0.0176129	0.0194618	0.0230089	0.0260415	0.0269468	0.0309586	0.0343815	0.0373053	0.0372213	0.0366652	0.0291953	0.0191776	0.0109013	0.00258962	-0.00373361	-0.00556763
		0.0202227	0.0207703	0.0206969	0.0254927	0.0259225	0.0228302	0.0169077	0.0172914	0.0121739	0.00775431	0.00509844	0.00734819	0.0124236	0.0139883	0.0152962	0.0130587	0.0132444	0.00940894	0.00896653	0.0121809	0.0161475	0.0183187	0.0239387	0.0266479	0.029815	0.0360276	0.0403786	0.0439348	0.0445633	0.0427326	0.0354428	0.0235988	0.0120337	0.00258481	-0.00578807	-0.00912595
		0.0254524	0.0259712	0.0240101	0.0268284	0.0281131	0.0239781	0.0172736	0.0174432	0.0140746	0.00881642	0.00600871	0.00750015	0.0104886	0.0107798	0.0107814	0.00917455	0.0113687	0.0126147	0.0139976	0.0170683	0.0198571	0.0203577	0.0233557	0.0252719	0.0295556	0.0378846	0.0460637	0.0521437	0.0506939	0.0512328	0.0444804	0.0308119	0.0194232	0.0124453	0.00343989	-0.00375575
		0.0251511	0.0258916	0.0244767	0.0247912	0.0245934	0.0218084	0.0151296	0.0129635	0.0106364	0.00675272	0.00835829	0.00621958	0.00941274	0.00824816	0.00942293	0.00762447	0.0126788	0.0139643	0.0176584	0.0207473	0.0247269	0.0246454	0.02966	0.029854	0.0331239	0.0404864	0.0500962	0.0560518	0.0530803	0.0538832	0.0468988	0.032083	0.0191929	0.0104363	0.00203676	-0.00424327
		0.0276788	0.0252987	0.0257245	0.0227472	0.0247903	0.0235252	0.0161283	0.0137218	0.0135675	0.00896541	0.0106669	0.0069624	0.00625327	0.00517204	0.00490244	0.00391588	0.0105879	0.0119051	0.0153318	0.0212459	0.0232009	0.0244699	0.0328946	0.0329672	0.0341571	0.0422432	0.0504097	0.050591	0.0468096	0.048462	0.0411107	0.0292793	0.0228068	0.0162999	0.00868967	0.0035715
		0.0306045	0.023493	0.0234183	0.0178836	0.0198283	0.0208277	0.0176577	0.0158234	0.0171033	0.0155169	0.0145673	0.00608752	0.00434248	0.0022813	0.00385925	0.00693359	0.0156528	0.0184239	0.0206709	0.0234465	0.0231461	0.0212396	0.0271756	0.0261315	0.0293136	0.0369033	0.048496	0.049789	0.0467702	0.0468674	0.0414691	0.028303	0.0255009	0.0192181	0.0120303	0.00683991
		0.0336548	0.0270003	0.028256	0.0234393	0.0255409	0.0269139	0.0240484	0.0213213	0.0227272	0.0207649	0.0173052	0.0088685	0.00491603	0.00213819	0.00417616	0.00688174	0.0139917	0.0170378	0.0164891	0.0172685	0.0173152	0.0173868	0.0249504	0.0254508	0.0263641	0.0316606	0.0401135	0.0392701	0.035128	0.0398261	0.0362712	0.0262894	0.0248766	0.0214958	0.0162996	0.0125919
		0.0296431	0.0221602	0.0252065	0.024785	0.0251681	0.0278134	0.0280938	0.0272823	0.0265404	0.0229055	0.0175707	0.0102393	0.00719663	0.00289437	0.00552007	0.00745973	0.0105314	0.0126855	0.010041	0.0100188	0.0102448	0.0112238	0.0182189	0.0217255	0.0223608	0.0308804	0.037514	0.0349544	0.0309543	0.034346	0.028919	0.0211427	0.0206312	0.0161139	0.0111924	0.0101323
		0.0321472	0.0263527	0.0291984	0.0283679	0.0291779	0.0297627	0.0275953	0.0266849	0.0239261	0.0201877	0.0138542	0.0104817	0.00757921	0.0055799	0.00753376	0.0106631	0.0118952	0.0138713	0.0102499	0.00997745	0.0117638	0.0135617	0.0169328	0.0216826	0.0221002	0.0257451	0.0306532	0.0298333	0.0269015	0.030742	0.0295967	0.0250139	0.0256251	0.0207394	0.013202	0.0120223
		0.028717	0.0250056	0.0264207	0.0276045	0.0261543	0.0294706	0.0274271	0.0267086	0.0232486	0.0216208	0.0143371	0.0147295	0.0140612	0.0103005	0.0122188	0.0142697	0.0133023	0.0157188	0.012225	0.00973026	0.0109639	0.0110493	0.00901855	0.0159124	0.0155115	0.0169923	0.0220698	0.0247241	0.0228087	0.0281596	0.0280924	0.0247197	0.025928	0.0221608	0.0136815	0.0123758
		0.0251617	0.0223765	0.0226516	0.0237689	0.0215257	0.0243304	0.0242518	0.0232459	0.0183984	0.0162676	0.0123673	0.0142058	0.0154223	0.0142918	0.016259	0.015951	0.0136777	0.0124005	0.00784104	0.00469964	0.00420653	0.00668243	0.00427609	0.010796	0.00938917	0.0117509	0.0122113	0.0176525	0.0184475	0.0264364	0.0260288	0.0256766	0.0251763	0.0210498	0.0137142	0.0123411
		0.0227598	0.0202929	0.0197628	0.0189426	0.0178408	0.0209623	0.0201915	0.0191109	0.0140789	0.0122654	0.0102486	0.013149	0.0165254	0.0166289	0.0178595	0.0171008	0.0141773	0.010033	0.00695436	0.00364015	0.00431372	0.00624945	0.00707364	0.0132557	0.0142709	0.0169957	0.019742	0.0251938	0.0284758	0.0326404	0.0316097	0.0263878	0.0244252	0.016219	0.0111701	0.00781637
		0.0216594	0.0213532	0.0210067	0.0170658	0.0160624	0.0163014	0.0146278	0.0149198	0.0114184	0.0115078	0.0118971	0.015264	0.0161022	0.0143496	0.018171	0.0196643	0.0180202	0.0135904	0.0116566	0.00677352	0.00630249	0.00542846	0.00829172	0.0120518	0.0129807	0.014322	0.0203353	0.0250405	0.0282103	0.0322894	0.0312856	0.0264099	0.0268376	0.0200221	0.0180144	0.0156279
		0.0174005	0.019549	0.0168316	0.0134418	0.0112894	0.0112394	0.00869195	0.0111163	0.00983873	0.012152	0.0135128	0.0145044	0.0148338	0.0101646	0.0136941	0.0122306	0.0122324	0.00837456	0.00620254	0.00388114	0.0028888	0.000199489	0.00557282	0.0125279	0.0111481	0.0152034	0.0190034	0.0204876	0.0232628	0.0264205	0.025876	0.0213734	0.0231442	0.016143	0.0205305	0.0182769
		0.0131068	0.0152297	0.0139027	0.00997197	0.00906977	0.00734684	0.00494951	0.00555546	0.0043678	0.00624033	0.00563653	0.00548176	0.00443257	0.00165248	0.00511528	0.00986574	0.00840994	0.00636073	0.00412716	0.00354411	-0.000498834	-0.0042543	0.000982315	0.00663582	0.00646822	0.00905332	0.0129121	0.0121036	0.0146914	0.0152061	0.0149656	0.0100867	0.0149602	0.0118031	0.0179026	0.016789
		0.0106068	0.0106779	0.00879994	0.00512737	0.00562531	0.00583908	0.00183305	0.00256156	0.00103357	0.00509927	0.00179779	0.00210658	0.00148484	0.00124055	0.00477334	0.00796951	0.00429988	0.00477387	0.0019173	0.001236	-0.00237393	-0.00475073	-0.000779008	0.00584734	0.00640864	0.00745404	0.0125279	0.00935573	0.00794711	0.00540867	0.00620276	0.00121634	0.0093761	0.0107668	0.0186662	0.0180381
		0.0108343	0.0119673	0.0108506	0.00817269	0.00584686	0.00535874	0.00215375	0.00354592	0.00225565	0.00528024	0.00106222	-0.000759608	-0.000383569	-0.00157594	-6.34169e-05	0.0033841	0.000272725	0.00357955	0.00218992	0.00308629	-0.00131314	-0.00502379	-0.0042126	-0.00169208	0.000958563	0.00346511	0.00970441	0.00871266	0.00919508	0.00523562	0.0056803	0.00137117	0.00871343	0.0123807	0.0199581	0.0198487
		0.0109657	0.0110259	0.0122542	0.00854039	0.0086512	0.00649017	0.00417163	0.00438944	0.00327115	0.00231347	-0.00341335	-0.00567321	-0.00467212	-0.00305657	-0.00325818	0.00289152	0.000154855	0.00266091	0.00357944	0.00597012	0.000815537	-0.000913579	-0.00213021	-0.00156273	0.00237724	0.00450289	0.00875113	0.00946363	0.010821	0.00654644	0.00808865	0.0028515	0.00701916	0.0104177	0.0155452	0.0142763
		0.0124233	0.00915602	0.0107578	0.00751291	0.00867802	0.00637369	0.00677607	0.00483085	0.00440101	0.00267569	-2.32436e-05	0.000352946	0.0042443	0.00583001	0.00584211	0.00972031	0.00599294	0.00756689	0.00765727	0.00742428	0.00168767	0.00095009	-0.00059522	-0.00107895	0.00357495	0.00429111	0.00745828	0.00855708	0.0103656	0.0053733	0.00457277	-0.0013227	0.00231168	0.00657588	0.0076857	0.00732151
		0.0168005	0.0140115	0.0159759	0.0115787	0.0112978	0.00621325	0.00428959	0.00131435	0.00102974	-0.000379133	-0.00200367	0.000224182	0.00409849	0.00540448	0.00595093	0.00680348	0.00199028	0.00334422	0.00538233	0.00584611	0.00588373	0.00825854	0.00667424	0.00601744	0.00594436	0.00533219	0.00762096	0.010038	0.0100737	0.0110015	0.0113267	0.00738906	0.00896683	0.00734866	0.00769598	0.00568308
		0.0181601	0.015018	0.0162314	0.0135876	0.013328	0.00535104	0.00364042	-0.00118902	-0.00223604	-0.00367873	-0.00228957	0.00170355	0.00607308	0.0098859	0.00740093	0.00699711	0.00471395	0.00776616	0.00841162	0.0106051	0.0105915	0.0100536	0.00811931	0.00532241	0.0061767	0.00609581	0.00832144	0.00943589	0.00853394	0.00877777	0.010544	0.00872318	0.00929541	0.00560089	0.00238677	-0.000432904
	avg_incorrect
		0.0094812	0.00885964	0.00942059	0.00798379	0.00881902	0.00784945	0.0096401	0.00886558	0.00752911	0.00789483	0.00834361	0.00738427	0.00837943	0.00837424	0.00575569	0.00673082	0.00742429	0.00679466	0.00883146	0.00984258	0.0108783	0.0117035	0.0126384	0.0126566	0.0125539	0.0117128	0.0123759	0.0128072	0.0127597	0.0136056	0.0137049	0.0109729	0.0109285	0.00929954	0.00740456	0.00824712
		0.00808056	0.0081707	0.00963649	0.00906127	0.0106355	0.0116063	0.0131809	0.0111761	0.00923645	0.00915249	0.00698478	0.00628549	0.0084343	0.00791455	0.00656171	0.00838551	0.00909065	0.00804573	0.010206	0.0106018	0.011582	0.0123077	0.0144239	0.0153296	0.0145817	0.0134573	0.0135018	0.0132512	0.0138364	0.0148895	0.0135646	0.0106005	0.00983345	0.00752619	0.00541533	0.00730533
		0.00754323	0.00799568	0.00834469	0.00712007	0.00887895	0.0105907	0.0113825	0.00912375	0.00656279	0.00761998	0.00597023	0.00644187	0.0084939	0.0096452	0.00766758	0.00813441	0.00741786	0.00652875	0.0076695	0.00821101	0.010007	0.0108989	0.0138009	0.0144229	0.0135875	0.0121737	0.0122796	0.0126275	0.0143084	0.0147296	0.0132844	0.0117377	0.0106871	0.00855937	0.00809793	0.010905
		0.00743973	0.00802434	0.00728586	0.00731369	0.00801688	0.00949309	0.0101908	0.00892719	0.00564614	0.00686932	0.00594442	0.00618065	0.00800447	0.00967291	0.00830191	0.00777868	0.00700053	0.00572087	0.0066807	0.0065118	0.00960882	0.00927858	0.0126519	0.0134638	0.0133702	0.0130583	0.0140699	0.0140101	0.0160619	0.015843	0.0147397	0.0130931	0.0106584	0.00884454	0.00948843	0.0110802
		0.00885117	0.00895736	0.00787301	0.00734448	0.0066387	0.0080892	0.00952693	0.00805536	0.00545195	0.00682133	0.0061405	0.0054679	0.0077028	0.00996599	0.00926921	0.00888046	0.00780144	0.00519732	0.00534098	0.00415378	0.00572825	0.00516654	0.00912112	0.0101774	0.0111363	0.0118028	0.0135885	0.0124735	0.0152847	0.0148058	0.0134499	0.0124743	0.0116733	0.00943077	0.00957446	0.0111267
		0.0078953	0.00729278	0.00613342	0.00660426	0.00445533	0.00596083	0.00811674	0.00690384	0.00360038	0.00585613	0.00564897	0.00458513	0.00589397	0.00905056	0.00928067	0.0100111	0.00826023	0.00641392	0.00590049	0.00511776	0.0043244	0.00283264	0.00569978	0.00657864	0.00715709	0.00951925	0.0120278	0.0125737	0.0154852	0.0160642	0.0155036	0.0156432	0.012594	0.00978983	0.00796818	0.00685868
		0.00928376	0.00793977	0.00655193	0.00547989	0.00379863	0.0036559	0.00390313	0.00488448	0.0031102	0.00541488	0.00666176	0.00688739	0.00599017	0.00924741	0.00915707	0.00888577	0.00652797	0.00532895	0.00537413	0.00462296	0.00334169	0.00181046	0.00429704	0.00405024	0.00509036	0.00781007	0.0103091	0.0110927	0.0133262	0.0136723	0.0133806	0.0130539	0.0102664	0.00830853	0.00757668	0.00599252
		0.00790224	0.00580342	0.00501321	0.00398743	0.00365805	0.00429304	0.0059992	0.00611841	0.00533093	0.00608058	0.00771526	0.00656398	0.00607596	0.00843912	0.0102811	0.00965693	0.00717398	0.00576901	0.00435476	0.00362767	0.00299807	0.00245458	0.00343886	0.00345063	0.00410187	0.00705355	0.0088187	0.0107116	0.0133951	0.0136548	0.012679	0.0124844	0.00856727	0.00550184	0.00497084	0.00382026
		0.00672332	0.00588519	0.00634088	0.00540058	0.00396519	0.00417193	0.00626321	0.00604321	0.00621024	0.00653185	0.00840515	0.0069382	0.0074526	0.00908827	0.0114088	0.0103983	0.0077355	0.00603554	0.00475105	0.00346954	0.00248763	0.00309757	0.00392911	0.0033625	0.00435543	0.00721119	0.00855599	0.0105711	0.0131749	0.0126386	0.0107024	0.0102799	0.00773991	0.00523071	0.00471499	0.00453616
		-0.000112173	-0.000611331	0.000390643	0.000694174	8.89125e-05	0.00204569	0.00418501	0.00429815	0.00500358	0.00514325	0.00666172	0.00499463	0.00611956	0.00661189	0.00888139	0.00750944	0.00598329	0.00487616	0.00291702	0.00121658	0.00111115	0.00196026	0.0017756	0.00171689	0.00366931	0.00546248	0.0062134	0.00973976	0.0132766	0.0122457	0.0108002	0.00900051	0.00581153	0.00299212	0.00375741	0.00342556
		0.000490025	0.000824557	0.00245212	0.00310289	0.00475175	0.00764661	0.0107895	0.011051	0.0113129	0.00976778	0.00972394	0.00804153	0.00972608	0.00985345	0.0122267	0.0102984	0.00786334	0.00619312	0.00471165	0.00282038	0.00422582	0.00548992	0.00512469	0.00528002	0.00718193	0.0075614	0.00862962	0.0115038	0.0150523	0.0140025	0.0132133	0.00968478	0.00724777	0.00420796	0.00611809	0.00585216
		0.00216335	0.00384074	0.00415015	0.00494382	0.00688142	0.0104278	0.012908	0.0112727	0.0112682	0.0087634	0.00833219	0.00605264	0.00901753	0.00899141	0.0122264	0.0107484	0.0094329	0.00865279	0.00718923	0.00558647	0.00672056	0.00909358	0.00900273	0.0085496	0.00869426	0.00958526	0.0103365	0.0123123	0.0163203	0.0156849	0.0143376	0.0107079	0.00895522	0.00476523	0.00583979	0.00583094
		0.00552164	0.00653164	0.00644537	0.00831077	0.00898903	0.0115388	0.0123063	0.00983014	0.0093433	0.00757839	0.0066938	0.00456411	0.00769834	0.0090515	0.0121203	0.0102229	0.00902753	0.00999536	0.0102758	0.00901937	0.0114352	0.0136651	0.013006	0.0120059	0.0133797	0.014806	0.0155425	0.016852	0.0197094	0.0171418	0.0140114	0.0104844	0.00935928	0.00607847	0.00774105	0.00763813
		0.00773323	0.00836184	0.00820397	0.0102996	0.0108959	0.0144678	0.0143725	0.0117269	0.0105819	0.00854647	0.00679366	0.004561	0.00741899	0.00843173	0.0115187	0.00932188	0.00870865	0.0108425	0.0115328	0.0112486	0.0146762	0.0170835	0.0164763	0.016073	0.0169014	0.0182105	0.0191553	0.019804	0.0211174	0.0188094	0.0160947	0.0123989	0.0119015	0.00981555	0.0110708	0.0103979
		0.0157687	0.0168614	0.015949	0.0173987	0.017001	0.0187401	0.0178199	0.0149667	0.0128079	0.0111608	0.00851898	0.00486615	0.00677416	0.00851855	0.0111689	0.0102832	0.0095096	0.0119737	0.0132546	0.013955	0.0176377	0.0199506	0.0196644	0.0191796	0.0203918	0.0222645	0.0250574	0.025486	0.0256029	0.0231683	0.0204843	0.0169885	0.0161908	0.0146254	0.0160483	0.0144137
		0.0217579	0.0221912	0.0205531	0.0216613	0.0196388	0.0189969	0.0170385	0.0133338	0.0104239	0.00939502	0.00801327	0.00395389	0.00573443	0.00782103	0.00916164	0.0102238	0.0107737	0.013092	0.0143757	0.0157526	0.0185349	0.0218783	0.0231414	0.0222523	0.0233967	0.0246603	0.0257627	0.024676	0.0234406	0.0208594	0.0181227	0.0160616	0.0162915	0.0149788	0.0159326	0.0147056
		0.0236868	0.0232077	0.0220526	0.0229996	0.0196953	0.0191284	0.0185917	0.0160435	0.0124969	0.0123789	0.0115245	0.00741736	0.00822112	0.00978031	0.00930165	0.010549	0.0110831	0.014055	0.0140792	0.0152872	0.0173015	0.0186294	0.0187414	0.0186332	0.0209549	0.0215298	0.024063	0.0245762	0.0232683	0.0208263	0.0195193	0.0188275	0.0186804	0.0179858	0.0190267	0.0175402
		0.0236974	0.0244182	0.0236223	0.0245321	0.0213643	0.0195601	0.0180573	0.0166853	0.0136172	0.0142958	0.015238	0.0111719	0.0120855	0.0128573	0.010432	0.0101069	0.0108148	0.0130462	0.0126936	0.0140297	0.0158645	0.0164653	0.0176268	0.0175145	0.0187257	0.0184703	0.021159	0.0213883	0.0205947	0.0197883	0.0211427	0.0210065	0.0221509	0.0211217	0.0211594	0.0188616
		0.0242591	0.0237148	0.0215655	0.0220728	0.0200989	0.018616	0.0183908	0.0177782	0.0147629	0.0156681	0.0153226	0.0113891	0.011107	0.0125053	0.00931074	0.00968742	0.0105304	0.0144894	0.0149987	0.0163286	0.0173112	0.0169587	0.0173569	0.016186	0.0175788	0.0175174	0.0199983	0.0192127	0.0188582	0.018643	0.0199258	0.0199047	0.0208501	0.0195294	0.0194032	0.0168348
		0.0250029	0.0245299	0.021275	0.0210317	0.0188822	0.0179841	0.0177919	0.0180736	0.0161071	0.0172607	0.0167422	0.0134459	0.0134458	0.0133136	0.0105997	0.0103532	0.0107623	0.0134629	0.0140781	0.0164508	0.0187465	0.0189767	0.0188911	0.0186008	0.0189443	0.0183887	0.0195022	0.019305	0.0197661	0.0190366	0.0205365	0.0208483	0.0220011	0.0189554	0.0179649	0.0156344
		0.0231282	0.0221851	0.0189379	0.0184781	0.0165254	0.0157229	0.0157177	0.0159953	0.0134077	0.01477	0.0148508	0.0123359	0.0132416	0.0144904	0.0128001	0.0115006	0.0118472	0.013779	0.0142791	0.01576	0.0179359	0.0168614	0.0152796	0.0149903	0.015787	0.0163129	0.0187141	0.0194911	0.0207353	0.0200128	0.0204388	0.0215847	0.0233385	0.0207088	0.0191988	0.0167743
		0.0210643	0.0198534	0.016996	0.0159723	0.01528	0.0145267	0.0143098	0.0136934	0.0112509	0.012181	0.0116339	0.0098767	0.0116526	0.0120532	0.0109411	0.00986726	0.0100868	0.0108978	0.0117599	0.0135565	0.0157374	0.0155778	0.0153006	0.0151908	0.0156537	0.0176012	0.0190001	0.0193724	0.0213643	0.020713	0.0194501	0.0197952	0.0220438	0.0206836	0.0194851	0.017444
		0.0184101	0.0177233	0.0149732	0.0131786	0.0127933	0.0126427	0.0135806	0.013826	0.0132782	0.0136487	0.0124028	0.0102307	0.0110266	0.00988897	0.0095176	0.00937763	0.0102526	0.0104086	0.0115708	0.012254	0.0125904	0.0126222	0.0124103	0.0136906	0.0151255	0.0181078	0.0184447	0.0197304	0.0203371	0.0205234	0.020043	0.0206166	0.0222525	0.0213031	0.0197146	0.0173188
		0.0176865	0.0176455	0.0159735	0.014017	0.0125291	0.0120869	0.0121583	0.0120679	0.0122727	0.012168	0.0116516	0.0114554	0.0125049	0.00953242	0.00939594	0.0100946	0.01038	0.0103888	0.0122267	0.0133593	0.0127448	0.0125116	0.011011	0.0133056	0.0132018	0.0157445	0.0169983	0.019999	0.0211827	0.0217827	0.0223998	0.0222365	0.0223037	0.0209623	0.0193945	0.0168869
		0.0149157	0.0144154	0.0131551	0.0117961	0.0119036	0.0113561	0.0126374	0.0121231	0.0125223	0.0118906	0.0118707	0.0109555	0.0115236	0.00960289	0.00905997	0.0106185	0.011109	0.0117442	0.0144372	0.0146426	0.0140122	0.0137046	0.012492	0.0138142	0.0145294	0.01708	0.0185715	0.0208919	0.021388	0.0232458	0.0226074	0.0216369	0.0211029	0.0203406	0.0192449	0.01729
		0.0156293	0.0156829	0.0145403	0.0144524	0.0148692	0.0145779	0.0153377	0.0145119	0.0145753	0.0142458	0.0142045	0.0140297	0.014589	0.0125454	0.0128387	0.0132609	0.01314	0.0125205	0.014278	0.0119257	0.012889	0.0116824	0.0121878	0.0133082	0.0158597	0.0190079	0.0219039	0.0246355	0.0246358	0.0262914	0.0242712	0.0224182	0.0205483	0.019295	0.0186311	0.0184585
		0.012664	0.0130957	0.01232	0.0124926	0.0142231	0.0144088	0.0155	0.0154682	0.0165524	0.0163313	0.0167058	0.015342	0.0148623	0.0134617	0.0139842	0.0131009	0.0131489	0.0123609	0.0145121	0.0112165	0.0135627	0.0118596	0.012393	0.0128507	0.0154863	0.0165696	0.0198927	0.0215991	0.0209992	0.0224422	0.0215555	0.0198194	0.0180104	0.0171757	0.0171557	0.0164569
		0.0162952	0.0156274	0.0141535	0.0145683	0.0163083	0.0155884	0.0166458	0.0165711	0.0170401	0.0164194	0.0158354	0.0145497	0.0144943	0.0148322	0.0158379	0.0151974	0.0157569	0.0145118	0.0155789	0.0128566	0.0151921	0.0132123	0.0131836	0.0122236	0.0139192	0.0139368	0.0182487	0.0198686	0.0193157	0.0195786	0.0189193	0.0164005	0.0158033	0.0139387	0.0160872	0.0164385
		0.0152071	0.014703	0.0127932	0.0128169	0.0155808	0.0155786	0.0164492	0.016833	0.0173351	0.0171739	0.015258	0.0128444	0.0134661	0.0159607	0.016902	0.0164058	0.017113	0.0152587	0.0140241	0.0106004	0.0131324	0.0109253	0.0121728	0.0113121	0.0126238	0.0119896	0.0157162	0.0165788	0.0160908	0.0154778	0.0160919	0.0158235	0.0151306	0.0142228	0.0174022	0.0168749
		0.0160293	0.0153472	0.0133107	0.0123273	0.0136922	0.0129247	0.013064	0.0138926	0.0144239	0.0157583	0.0141393	0.012334	0.0103743	0.0133012	0.0136816	0.0144412	0.0146729	0.0150329	0.0134025	0.00936041	0.0106322	0.00857849	0.00758741	0.00578089	0.00662412	0.00649821	0.0102204	0.0105704	0.0108634	0.0110902	0.0124069	0.0124607	0.0123947	0.012287	0.0148553	0.0134119
		0.0151438	0.0151387	0.0125782	0.0117466	0.0119875	0.0117568	0.0124301	0.0139321	0.0142914	0.0155711	0.0137949	0.0107357	0.00821923	0.0109231	0.0114389	0.0140912	0.0145122	0.0151214	0.0131699	0.00949989	0.00866555	0.00640888	0.00420077	0.00259149	0.00230868	0.00191268	0.00568611	0.00667051	0.00786499	0.00865498	0.0115747	0.0131238	0.0137632	0.0143103	0.0170841	0.0138199
		0.0133516	0.0134666	0.0101256	0.00955095	0.0109036	0.0106122	0.0119532	0.0131994	0.0132633	0.0140999	0.0129366	0.0100874	0.00883506	0.0109409	0.0107006	0.0135994	0.0151506	0.0166715	0.0155366	0.0141449	0.0138434	0.00997706	0.00727234	0.00574545	0.00499961	0.00417869	0.0074526	0.00897796	0.00972614	0.0104573	0.0130123	0.0144034	0.0142903	0.0152936	0.0172713	0.0151601
		0.0107497	0.0122951	0.0113512	0.011429	0.012521	0.0126963	0.0131685	0.0135775	0.013422	0.0135788	0.0124059	0.0115812	0.0106409	0.012506	0.0123222	0.0140541	0.0139258	0.0149327	0.0128204	0.0115717	0.0111715	0.00751196	0.00623813	0.00667437	0.00650621	0.00758146	0.0107687	0.0114009	0.0112869	0.0129181	0.0149505	0.0167274	0.0148392	0.0159228	0.0166789	0.0134936
		0.0107456	0.0124358	0.011516	0.0121142	0.0124634	0.0115675	0.0117902	0.0119856	0.0121756	0.013205	0.0123873	0.0115227	0.0107133	0.0110148	0.00977304	0.0113796	0.0115529	0.0120627	0.00972576	0.00900932	0.00869539	0.00565599	0.00347299	0.00507016	0.00577695	0.00705413	0.00911728	0.0112785	0.0109844	0.0130802	0.0129319	0.0135936	0.0119021	0.0125196	0.011816	0.0120809
		0.00907398	0.0101415	0.0102739	0.0125887	0.0123988	0.0125342	0.01205	0.0115775	0.00997942	0.0116377	0.0119741	0.0118774	0.0130003	0.0131657	0.0114728	0.0108339	0.0108962	0.00937966	0.00734138	0.00677154	0.00745313	0.00395068	0.00274874	0.00518525	0.00627547	0.00668069	0.00976567	0.013009	0.0120233	0.0129017	0.0135638	0.0147012	0.0140704	0.0136162	0.0134022	0.0145106
		0.00962772	0.0102286	0.0102874	0.0122229	0.0113752	0.0110017	0.00890016	0.00781687	0.00540928	0.00696414	0.00756363	0.00815701	0.00984754	0.0100302	0.00793845	0.0058821	0.00560494	0.00474901	0.0037029	0.00429746	0.00573685	0.00286241	0.00192154	0.00487784	0.00633953	0.00679757	0.00843679	0.0107947	0.0088629	0.00843002	0.00859895	0.00984022	0.00939466	0.0090709	0.00823563	0.00870577

## Sheet: Fig 3d
Figure 3d
	true_correct	adjacent_shuffled_correct	shuffled_correct	participant_male_or_female
	0.031727	0.0178575	0.0236541	F
	0.0307522	0.0181402	0.0140634	M
	0.0703737	0.0903626	0.0808157	M
	0.0895221	0.0799435	0.031403	F
	0.0645947	0.0791605	0.0375999	M
	0.0109636	0.00702922	0.00903977	F
	0.0214852	0.0165339	0.0310276	M
	0.0289436	0.00848309	-0.0110024	F
	0.0260482	0.0142306	0.0293033	F
	0.0330108	0.0263255	0.0215424	F
	0.0204563	-0.0123356	-0.0181485	M
	0.0365663	0.0268772	0.0229394	M
	0.0400109	0.0314827	0.0238785	M
	0.0131646	0.00274977	0.024411	M
	0.0109619	-0.000896795	0.000381623	M
	0.0364	0.023564	0.0089061	M
	0.0184969	0.00556462	0.0131915	F
	0.0534356	0.0336029	0.0565587	M
	0.0405994	0.0213185	0.00695292	F
	0.0703737	0.0598151	0.0246535	M

## Sheet: Fig 4 a, b
Figure 4a,b
	highPow_connReinst	lowPow_connReinst	highPow_powerReinst	lowPow_powerReinst	highConn_connReinst	lowConn_connReinst	highConn_powerReinst	lowConn_powerReinst	male_or_female
	-0.0110036	0.027943	0.0257978	0.00104731	0.0324613	-0.00137583	0.0111572	0.0170406	F
	0.00442255	0.014122	0.0764252	-0.00172528	0.0636841	-0.033831	0.0458214	0.0343022	M
	0.0835789	0.050967	0.0583077	0.00243594	0.172113	-0.0187222	0.0276221	0.0348872	M
	0.0554321	-0.0216262	0.0241492	-0.0200481	0.0343112	-0.046249	0.00677981	-0.00403721	F
	0.0483792	-0.000303541	0.046197	-0.00911422	0.0507965	0.000690046	0.0260876	0.0117808	M
	0.0293868	0.0220337	0.0139589	-0.0110014	0.0235847	0.0126394	0.000278266	0.00239538	F
	-0.000769277	0.0220819	0.0244525	0.00182258	0.0313854	-0.0165238	0.0103981	0.0157803	M
	0.0204049	0.020809	0.0278678	-0.0129934	0.0372529	-0.00803873	0.011834	0.00398584	F
	0.0214102	0.0200803	0.0337253	0.00716884	0.0622708	-0.0479782	0.0214454	0.0206091	F
	0.0164698	0.00416573	0.0119109	-0.00444576	0.0263552	-0.00912793	0.00528372	0.00192114	F
	0.0104336	0.017275	0.0100482	-0.0325222	0.070648	-0.049824	-0.00674154	-0.0160639	M
	0.0335979	-0.0216117	0.0537049	0.00541437	0.0443649	-0.0142318	0.0387455	0.0217909	M
	-0.000532447	-8.8493e-05	0.01766	0.00814788	0.025245	-0.0188856	0.0172147	0.00833278	M
	0.00297404	0.0310021	0.0172075	-0.00290288	0.0200063	-0.0283234	0.00649756	0.00908516	M
	0.0066609	-0.00303568	0.0138754	0.000876998	0.00206109	-0.00933742	0.00591401	0.00932387	M
	0.0114754	0.0487927	0.0254464	0.0023628	0.0576602	0.0168304	0.00984286	0.0174998	M
	-0.00420942	0.00827867	0.0155519	0.0021999	0.0261068	-0.0213929	0.0104917	0.00710726	F
	0.0502096	-0.00481765	0.0550856	-0.00893411	0.0950422	-0.0448129	0.0290075	0.0237507	M
	0.0798417	0.0233554	0.0904904	0.0171996	0.0951438	-0.022578	0.0612071	0.053527	F
	0.101877	0.0832111	0.106598	0.00842128	0.165899	-0.0207545	0.0605524	0.0578693	M
Figure 4a	high_contribution	low_contribution
	0.0111572	0.0170406
	0.0458214	0.0343022
	0.0276221	0.0348872
	0.00677981	-0.00403721
	0.0260876	0.0117808
	0.000278266	0.00239538
	0.0103981	0.0157803
	0.011834	0.00398584
	0.0214454	0.0206091
	0.00528372	0.00192114
	-0.00674154	-0.0160639
	0.0387455	0.0217909
	0.0172147	0.00833278
	0.00649756	0.00908516
	0.00591401	0.00932387
	0.00984286	0.0174998
	0.0104917	0.00710726
	0.0290075	0.0237507
	0.0612071	0.053527
	0.0605524	0.0578693

[truncated: 18 more sheets: Fig 4 c, d, S2, S3a, S3b, S3c, S3d, S4, S5, S6 a, b, c, S6d, S7, S8, S9, S10b, S11, S12, S13a, S13, S14]
